# Supplementary material for: Large-scale chemical screen identifies Gallic acid as a geroprotector for human stem cells
Source: Protein Cell. 2021 Sep 20;13(7):532–9. doi: 10.1007/s13238-021-00872-5 (PMC9226226; doi:10.1007/s13238-021-00872-5)
Supplement: Supplementary file 2 — Supplementary file2 (XLSX 87 kb) [file 13238_2021_872_MOESM2_ESM.xlsx]

## Sheet: Sheet1
Table S1. Screening results of FDA-approved drug library.
Product number	Compound name	Solvent	Relative cell density (fold change, compared to vehicle)
S1119	Cabozantinib (XL184, BMS-907351)	DMSO	1.73107
S1190	Bicalutamide	DMSO	1.71936
S8030	Plerixafor (AMD3100)	Water	1.71177
S3057	Azilsartan Medoxomil	DMSO	1.67845
S2922	Icotinib	DMSO	1.66973
S1199	Cladribine	DMSO	1.66967
S2851	Baricitinib (LY3009104, INCB028050)	DMSO	1.65873
S4694	Alosetron Hydrochloride	Water	1.65721
S4226	Minocycline HCl	Water	1.6442
S3054	Alverine Citrate	DMSO	1.62581
S4603	Gallic acid	DMSO	1.61825
S3043	Rofecoxib	DMSO	1.61565
S3027	Fenoprofen calcium hydrate	DMSO	1.59865
S1979	Amiodarone HCl	DMSO	1.54277
S3120	Doxepin HCl	DMSO	1.54028
S3083	Indacaterol Maleate	DMSO	1.53931
S1505	Aztreonam	DMSO	1.52844
S7635	Lomitapide	DMSO	1.52181
S1888	Deflazacort	DMSO	1.51573
S1468	Alfacalcidol	DMSO	1.51406
S3015	Amoxicillin	DMSO	1.51366
S4849	Levocetirizine Dihydrochloride	DMSO	1.5131
S3017	Aspirin	DMSO	1.51284
S7155	Batimastat (BB-94)	DMSO	1.51193
S1432	Sumatriptan Succinate	DMSO	1.51131
S4530	i-Inositol	DMSO	1.51019
S5009	Brivudine	DMSO	1.50812
S4734	Retigabine 2HCl	DMSO	1.50793
S4827	Manganese chloride	Water	1.50271
S4594	Cephalothin	DMSO	1.49686
S2114	Dronedarone HCl	DMSO	1.49634
S1481	Zosuquidar (LY335979) 3HCl	DMSO	1.49379
S4640	Lesinurad	DMSO	1.4934
S4660	Glycopyrrolate	DMSO	1.48844
S1899	Nicotinamide (Vitamin B3)	DMSO	1.48124
S2459	Clozapine	DMSO	1.47945
S1784	Vidarabine	DMSO	1.47894
S4697	Saxagliptin hydrate	DMSO	1.47885
S3189	Ropinirole HCl	DMSO	1.47523
S4095	Difluprednate	DMSO	1.46852
S4649	Atipamezole hydrochloride	DMSO	1.46696
S2925	Evacetrapib (LY2484595)	DMSO	1.46509
S3031	Linagliptin	DMSO	1.46403
S4117	Histamine Phosphate	Water	1.46403
S4542	Trihexyphenidyl hydrochloride	DMSO	1.46389
S3178	Brinzolamide	DMSO	1.46272
S2794	Sofosbuvir (PSI-7977, GS-7977)	DMSO	1.46212
S4630	Diazoxide	DMSO	1.459
S3728	Grazoprevir	DMSO	1.45792
S4271	Isepamicin Sulphate	Water	1.45714
S2350	Rutin	DMSO	1.45639
S4200	Tolperisone HCl	DMSO	1.45628
S4571	Hexylresorcinol	DMSO	1.44657
S1483	Iloperidone	DMSO	1.44607
S4602	Acetohydroxamic acid	DMSO	1.44511
S4503	Calcium D-Panthotenate	DMSO	1.44102
S4118	Histamine 2HCl	DMSO	1.4374
S2021	Chlormezanone	DMSO	1.43437
S4839	Mosapride	DMSO	1.43366
S4565	Diiodohydroxyquinoline	DMSO	1.43319
S3147	Entacapone	DMSO	1.43284
S1003	Linifanib (ABT-869)	DMSO	1.42741
S1442	Voriconazole	DMSO	1.42656
S1514	Cyclosporine	DMSO	1.42503
S1403	Tigecycline	DMSO	1.42343
S4094	Tetramisole HCl	Water	1.42233
S4270	Oxiracetam	DMSO	1.41883
S1391	Oxcarbazepine	DMSO	1.41829
S4869	Sulfamethoxazole sodium	DMSO	1.41633
S4177	Uracil	DMSO	1.41542
S2388	L-carnitine	DMSO	1.41122
S4247	Prucalopride Succinate	DMSO	1.4101
S4564	Diethylcarbamazine citrate	DMSO	1.40968
S4817	Atenolol	DMSO	1.40913
S1444	Ziprasidone HCl	DMSO	1.40878
S3162	Tylosin tartrate	DMSO	1.40726
S7280	Edoxaban	DMSO	1.40598
S4597	Lercanidipine hydrochloride	DMSO	1.40582
S4638	Desogestrel	DMSO	1.40109
S4561	Danthron	DMSO	1.40037
S4067	Deferiprone	Water	1.40036
S4662	Atazanavir	DMSO	1.39991
S1885	Felodipine	DMSO	1.39887
S3074	Chlorthalidone	DMSO	1.39613
S1192	Raltitrexed	DMSO	1.39527
S4580	Hydroquinone	DMSO	1.39329
S1404	Trilostane	DMSO	1.39296
S1500	Betamethasone	DMSO	1.38986
S4576	Sulfabenzamide	DMSO	1.38932
S4527	Fenofibric acid	DMSO	1.38802
S4652	Sulisobenzone	DMSO	1.3875
S4546	Xylitol	DMSO	1.38711
S2467	Famciclovir	DMSO	1.38528
S2493	Olanzapine	DMSO	1.38336
S5004	Pimecrolimus	DMSO	1.38319
S2003	Maraviroc	DMSO	1.38092
S1869	Dapoxetine HCl	DMSO	1.38052
S4582	Eflornithine hydrochloride hydrate	Water	1.37946
S1457	Atazanavir Sulfate	DMSO	1.37924
S4022	Probenecid	DMSO	1.37918
S4175	Sulfaguanidine	DMSO	1.37806
S2131	Roflumilast	DMSO	1.37686
S2074	Mecarbinate	DMSO	1.37651
S4683	Sildenafil Mesylate	DMSO	1.37439
S4618	Fenoldopam mesylate	DMSO	1.37393
S2060	Bromhexine HCl	DMSO	1.36929
S1501	Mycophenolate Mofetil	DMSO	1.36658
S7799	Pexmetinib (ARRY-614)	DMSO	1.36463
S4658	Hydroquinidine	DMSO	1.36461
S4166	Chlorpropamide	DMSO	1.36373
S7161	Motolimod (VTX-2337)	DMSO	1.36356
S2422	Ipriflavone (Osteofix)	DMSO	1.3635
S4736	Trapidil	DMSO	1.3613
S1937	Isoniazid	DMSO	1.36129
S1959	Tolfenamic Acid	DMSO	1.36096
S4589	Amodiaquine dihydrochloride dihydrate	DMSO	1.36022
S4668	Procaine	DMSO	1.35957
S1547	Febuxostat	DMSO	1.35877
S4189	Cyclandelate	DMSO	1.35847
S4699	Etretinate	DMSO	1.35826
S5206	Benzylpenicillin potassium	DMSO	1.35788
S4552	Bithionol	DMSO	1.35636
S1816	Chlorpheniramine Maleate	DMSO	1.3555
S4639	Brexpiprazole	DMSO	1.35408
S2369	Troxerutin	DMSO	1.35326
S7781	Sunitinib	DMSO	1.35296
S4105	Closantel Sodium	DMSO	1.35277
S1994	Lacidipine	DMSO	1.3527
S1771	Chlorprothixene	DMSO	1.35222
S2475	Imatinib (STI571)	DMSO	1.35158
S1915	Sulfamethoxazole	DMSO	1.34964
S4098	Halcinonide	DMSO	1.34922
S2124	Xylose	DMSO	1.34905
S1921	Phenindione	DMSO	1.34556
S1799	Ranolazine	DMSO	1.34481
S4674	Hydroxyprogesterone caproate	DMSO	1.34463
S1472	Safinamide Mesylate	DMSO	1.3445
S1859	Diethylstilbestrol	DMSO	1.34388
S4673	Etonogestrel	DMSO	1.34366
S1465	Moxifloxacin HCl	DMSO	1.34219
S1438	Topiramate	DMSO	1.34064
S2090	Dexmedetomidine HCl	DMSO	1.33955
S4575	Pralidoxime chloride	Water	1.33895
S4898	Sulfalozine sodium	DMSO	1.33832
S2109	Imidapril HCl	DMSO	1.33689
S4852	Gadopentetate Dimeglumine	DMSO	1.33639
S1430	Rolipram	DMSO	1.33527
S1480	Lomibuvir (VX-222, VCH-222)	DMSO	1.33497
S4976	Sulfalene(SMPZ)	DMSO	1.33414
S7158	abemaciclib (LY2835219)	DMSO	1.33353
S4606	Glutathione	Water	1.33353
S1992	Fluticasone propionate	DMSO	1.33087
S4848	Dalbavancin	DMSO	1.33026
S4227	Fidaxomicin	DMSO	1.3301
S1894	Valsartan	DMSO	1.3288
S4298	Amifostine	Water	1.32799
S4686	Vitamin E	DMSO	1.32729
S2037	Candesartan Cilexetil	DMSO	1.32565
S2539	Lomefloxacin HCl	Water	1.32547
S4651	Etoricoxib	DMSO	1.32328
S1541	Selisistat (EX 527)	DMSO	1.32254
S4517	Cefotaxime sodium	DMSO	1.32193
S1455	Cilomilast	DMSO	1.32168
S4655	Sulpiride	DMSO	1.32022
S4815	L-Cysteine HCl	DMSO	1.3191
S4617	Dextromethorphan hydrobromide hydrate	DMSO	1.31676
S4562	Dehydrocholic acid	DMSO	1.31637
S2792	Torcetrapib	DMSO	1.31319
S5208	Ciprofloxacin hydrochloride hydrate	DMSO	1.31295
S1962	Sulphadimethoxine	DMSO	1.31267
S4550	Azelaic acid	DMSO	1.31246
S3968	Histamine	DMSO	1.31234
S3130	Vitamin B7	DMSO	1.31179
S1380	Lopinavir	DMSO	1.31104
S2533	Ritodrine HCl	DMSO	1.31091
S2038	Phentolamine Mesylate	DMSO	1.3105
S5066	Pramipexole dihydrochloride	DMSO	1.30965
S1855	Pefloxacin Mesylate	DMSO	1.30817
S1491	Fludarabine	DMSO	1.30802
S5032	Mephenesin	DMSO	1.30745
S5007	Delamanid	DMSO	1.30658
S1055	Enzastaurin (LY317615)	DMSO	1.30657
S4078	Mefenamic Acid	DMSO	1.30611
S2569	Phenylephrine HCl	DMSO	1.30276
S2199	Aliskiren Hemifumarate	DMSO	1.30204
S4158	Ceftriaxone Sodium Trihydrate	Water	1.30185
S5309	Propyphenazone (4-Isopropylantipyrine)	DMSO	1.30172
S3207	Iopromide	DMSO	1.29828
S4835	Aceclofenac	DMSO	1.29773
S3061	Epinephrine HCl	DMSO	1.29738
S4294	Procainamide HCl	DMSO	1.29713
S1512	Tadalafil	DMSO	1.29705
S2007	Sulindac	DMSO	1.29663
S3183	Amitriptyline HCl	DMSO	1.29638
S1898	Tropisetron HCl	DMSO	1.29602
S1082	Vismodegib (GDC-0449)	DMSO	1.29548
S3013	Plerixafor 8HCl (AMD3100 8HCl)	Water	1.29517
S4519	Citric acid trilithium salt tetrahydrate	DMSO	1.29455
S2509	Sotalol HCl	DMSO	1.29438
S2044	Cyproheptadine HCl	DMSO	1.29437
S2455	Bethanechol chloride	DMSO	1.29422
S2487	Mycophenolic acid	DMSO	1.29326
S4667	Lidocaine hydrochloride	DMSO	1.29312
S2167	Bazedoxifene Acetate	DMSO	1.29284
S4004	Ethambutol 2HCl	DMSO	1.29263
S1974	Meglumine	DMSO	1.29221
S4538	Pantoprazole sodium	DMSO	1.29039
S4669	Benzocaine hydrochloride	DMSO	1.29031
S4086	Loxapine Succinate	DMSO	1.29015
S1426	Repaglinide	DMSO	1.29003
S7218	Alvelestat (AZD9668)	DMSO	1.28976
S1971	Nicorandil	DMSO	1.28952
S1740	Guaifenesin	DMSO	1.28887
S2154	Dabigatran Etexilate	DMSO	1.28839
S2016	Mirtazapine	DMSO	1.28788
S4062	Ronidazole	DMSO	1.28527
S1843	Chenodeoxycholic Acid	DMSO	1.28516
S4558	Citiolone	DMSO	1.28503
S3024	Lamotrigine	DMSO	1.28474
S1741	Rifabutin	DMSO	1.28276
S4514	Acetylleucine	DMSO	1.28142
S4577	Terpin hydrate	DMSO	1.28003
S1436	Tianeptine sodium	DMSO	1.27913
S4718	Acetylcholine iodide	DMSO	1.27875
S1201	Dimesna	DMSO	1.27853
S2482	Manidipine 2HCl	DMSO	1.27687
S3717	Testosterone Enanthate	DMSO	1.27539
S3073	Caspofungin Acetate	Water	1.27455
S2098	Bexarotene	DMSO	1.27391
S4556	Carzenide	DMSO	1.27378
S4665	Rebeprazole sodium	DMSO	1.27296
S3745	Balsalazide disodium	DMSO	1.27217
S4731	Perphenazine	DMSO	1.27164
S1028	Lapatinib (GW-572016) Ditosylate	DMSO	1.27144
S4636	Teneligliptin hydrobromide	DMSO	1.27069
S1978	Methscopolamine	DMSO	1.26879
S4074	Sodium Nitrite	DMSO	1.26867
S7505	(S)-crizotinib	DMSO	1.26864
S7028	Duvelisib (IPI-145, INK1197)	DMSO	1.26854
S1940	Levofloxacin	DMSO	1.26833
S1688	Betamethasone Dipropionate	DMSO	1.26735
S4579	Resorcinol	DMSO	1.26715
S2046	Pioglitazone HCl	DMSO	1.26714
S3045	Cinepazide maleate	DMSO	1.26632
S4631	Prochlorperazine dimaleate salt	DMSO	1.26546
S2456	Chlorpromazine HCl	DMSO	1.26525
S1441	Venlafaxine HCl	DMSO	1.26396
S2500	Propafenone HCl	DMSO	1.26358
S2042	Cyproterone Acetate	DMSO	1.26153
S2102	Rasagiline Mesylate	DMSO	1.26086
S4663	Fusidate Sodium	DMSO	1.26069
S2491	Nitrendipine	DMSO	1.26044
S4149	Amfenac Sodium Monohydrate	DMSO	1.25992
S4539	Salicylic acid	DMSO	1.25981
S1883	Idoxuridine	DMSO	1.25916
S5063	Trelagliptin succinate	DMSO	1.25836
S2460	Pramipexole	DMSO	1.25822
S5030	Dihydralazine sulphate	DMSO	1.25804
S7326	Tasisulam	DMSO	1.25782
S4246	Tranylcypromine (2-PCPA) HCl	DMSO	1.25742
S5013	Ioversol	DMSO	1.25742
S1975	Aripiprazole	DMSO	1.25728
S2470	Fluocinolone Acetonide	DMSO	1.25724
S4240	Doxylamine Succinate	DMSO	1.25719
S7252	Selinexor (KPT-330)	DMSO	1.2563
S1910	Tioconazole	DMSO	1.25485
S1189	Aprepitant	DMSO	1.2547
S4185	Tiratricol	DMSO	1.25365
S4650	Atipamezole	DMSO	1.25327
S4569	Fluphenazine dihydrochloride	DMSO	1.25313
S4656	Parecoxib	DMSO	1.25306
S2597	Oseltamivir Phosphate	Water	1.25292
S4646	Ciclesonide	DMSO	1.2529
S1064	Masitinib (AB1010)	DMSO	1.25286
S4628	(+/-)-Sulfinpyrazone	DMSO	1.25172
S2501	Pyrantel Pamoate	DMSO	1.25172
S2537	Secnidazole	DMSO	1.24892
S2378	Butylscopolamine Bromide	DMSO	1.24882
S4685	Efavirenz	DMSO	1.24865
S1548	Dapagliflozin	DMSO	1.24838
S1897	Potassium Iodide	DMSO	1.2483
S2020	Formoterol Hemifumarate	DMSO	1.24707
S4932	Proxyphylline	DMSO	1.24632
S4620	Cefuroxime sodium	DMSO	1.24622
S4532	Iopamidol	DMSO	1.24584
S1957	Sulfamethizole	DMSO	1.24562
S2443	Tolbutamide	DMSO	1.24562
S1224	Oxaliplatin	Water	1.24528
S2453	Benserazide HCl	DMSO	1.24444
S4210	Benzocaine	DMSO	1.24248
S1920	Haloperidol	DMSO	1.24234
S2451	Amantadine HCl	DMSO	1.24185
S2057	Cyclophosphamide Monohydrate	DMSO	1.24182
S2119	Probucol	DMSO	1.24151
S1866	Diphenhydramine HCl	DMSO	1.2409
S2665	Ciprofibrate	DMSO	1.2401
S2017	Benidipine HCl	DMSO	1.23947
S2458	Clonidine HCl	DMSO	1.23943
S2503	Racecadotril	DMSO	1.23931
S4896	Elagolix Sodium	DMSO	1.23922
S4124	Tolazoline HCl	DMSO	1.23917
S1237	Temozolomide	DMSO	1.23889
S2055	Gimeracil	DMSO	1.23834
S4604	Levofloxacin hydrate	DMSO	1.23832
S4507	17-Hydroxyprogesterone	DMSO	1.23757
S4843	Potassium acetate	DMSO	1.23756
S4102	Eprosartan Mesylate	DMSO	1.23752
S1252	Entecavir Hydrate	DMSO	1.23726
S3739	Calcipotriene	DMSO	1.23702
S3060	Medetomidine HCl	DMSO	1.23609
S4819	Saccharin	DMSO	1.23596
S3012	Pazopanib	DMSO	1.23509
S4619	Itopride hydrochloride	DMSO	1.23458
S2381	D-Mannitol	DMSO	1.2343
S4000	Pergolide Mesylate	DMSO	1.23426
S4535	Methylene Blue	DMSO	1.23318
S1770	Sulfadiazine	DMSO	1.23232
S4679	Terazosin HCl	DMSO	1.23186
S2030	Flunarizine 2HCl	DMSO	1.23179
S3007	Zanamivir	Water	1.23137
S3070	Piracetam	DMSO	1.23109
S4264	Etofibrate	DMSO	1.23033
S4748	Ondansetron Hydrochloride Dihydrate	DMSO	1.23003
S4553	Bronopol	DMSO	1.22984
S4544	Urethane	DMSO	1.22795
S7393	Aloxistatin	DMSO	1.22789
S2344	Piperine	DMSO	1.22735
S4506	Acetazolamide	DMSO	1.22709
S1907	Metronidazole	DMSO	1.22707
S2293	DL-Carnitine HCl	DMSO	1.22699
S4151	Penfluridol	DMSO	1.22634
S2610	Lonidamine	DMSO	1.22575
S4593	Chlormadinone acetate	DMSO	1.22507
S1960	Pranoprofen	DMSO	1.22445
S1950	Metformin HCl	DMSO	1.22347
S2075	Rosiglitazone HCl	DMSO	1.22345
S4135	Clorprenaline HCl	DMSO	1.22334
S7417	Puromycin 2HCl	DMSO	1.2231
S4293	Promethazine HCl	DMSO	1.22146
S4100	Esmolol HCl	DMSO	1.2214
S4046	Estradiol Cypionate	DMSO	1.22134
S3743	Oxiglutatione	DMSO	1.22091
S4282	Nelfinavir Mesylate	DMSO	1.22076
S2583	Thiamphenicol	DMSO	1.22053
S4024	Homatropine Methylbromide	DMSO	1.22031
S5033	Terconazole	DMSO	1.22026
S4682	Loxoprofen	DMSO	1.2198
S1782	Azacitidine	DMSO	1.21856
S5006	Teprenone	DMSO	1.21771
S5039	Actarit	DMSO	1.21709
S1941	Enalapril Maleate	DMSO	1.21664
S1701	Desonide	DMSO	1.21658
S4693	Guanfacine Hydrochloride	DMSO	1.21586
S1831	Carvedilol	DMSO	1.21453
S5015	Simeprevir	DMSO	1.21409
S4588	Docusate Sodium	DMSO	1.21388
S7083	Ceritinib (LDK378)	DMSO	1.21284
S7215	Losmapimod (GW856553X)	DMSO	1.21148
S1685	Sulfanilamide	DMSO	1.21087
S2082	Adiphenine HCl	DMSO	1.21033
S4244	Serotonin HCl	DMSO	1.21021
S1904	Avobenzone	DMSO	1.20989
S1381	Meropenem	DMSO	1.20944
S7397	Sorafenib	DMSO	1.20942
S2051	Captopril	DMSO	1.20911
S2615	Noradrenaline bitartrate monohydrate	DMSO	1.20891
S4037	Doxapram HCl	DMSO	1.20875
S4250	Sulfamethoxypyridazine	DMSO	1.20833
S1833	Butoconazole nitrate	DMSO	1.20796
S2159	Tebipenem Pivoxil	DMSO	1.20793
S1880	Roxatidine Acetate HCl	DMSO	1.20784
S5023	Nadolol	DMSO	1.20752
S2357	Silibinin	DMSO	1.20714
S2226	Idelalisib (CAL-101, GS-1101)	DMSO	1.20623
S2561	Clomifene citrate	DMSO	1.20609
S2519	Naphazoline HCl	DMSO	1.20533
S4526	Fenbufen	DMSO	1.20394
S2085	Trimebutine	DMSO	1.2035
S2517	Maprotiline HCl	DMSO	1.20349
S2233	Esomeprazole sodium	DMSO	1.20341
S4291	Labetalol HCl	DMSO	1.20287
S8138	Molidustat (BAY 85-3934)	Water	1.20265
S1986	Meclizine 2HCl	Water	1.20265
S2125	Mestranol	DMSO	1.2024
S4164	Doxofylline	DMSO	1.20124
S4165	Benzydamine HCl	DMSO	1.20095
S1903	Diclofenac Sodium	DMSO	1.2007
S1658	Dofetilide	DMSO	1.19827
S1908	Flutamide	DMSO	1.19814
S2442	Inosine	DMSO	1.19752
S1408	Linezolid	DMSO	1.19685
S2336	Orotic acid (6-Carboxyuracil)	DMSO	1.19606
S4585	Succinylsulfathiazole	DMSO	1.19539
S4233	Zoxazolamine	DMSO	1.19407
S1884	Sparfloxacin	DMSO	1.19391
S2565	Amoxicillin Sodium	DMSO	1.19337
S4844	Cefcapene Pivoxil Hydrochloride	DMSO	1.19302
S2127	S- (+)-Rolipram	DMSO	1.19297
S2613	Clorsulon	DMSO	1.19245
S3621	Pazufloxacin mesylate	DMSO	1.19111
S3730	Metaxalone	DMSO	1.18975
S1891	Carbidopa	DMSO	1.18965
S2101	Gabexate Mesylate	DMSO	1.18965
S4196	Ethacridine lactate monohydrate	DMSO	1.18926
S2599	L-Thyroxine	DMSO	1.18925
S4011	Ampiroxicam	DMSO	1.18873
S7303	Rilpivirine	DMSO	1.18869
S7492	Uprosertib (GSK2141795)	DMSO	1.18813
S2466	Estriol	DMSO	1.18797
S4664	Molsidomine	DMSO	1.18622
S2208	Formestane	DMSO	1.18617
S2543	Ceftiofur HCl	DMSO	1.1854
S2499	Phenoxybenzamine HCl	DMSO	1.18517
S4119	Pefloxacin Mesylate Dihydrate	DMSO	1.18497
S1732	Mitotane	DMSO	1.18476
S2097	Ambrisentan	DMSO	1.18473
S4595	Cefazolin Sodium	DMSO	1.18469
S4596	Cefixime	DMSO	1.18461
S4548	Aminoguanidine hydrochloride	DMSO	1.18451
S2058	Tolnaftate	DMSO	1.1844
S8067	Vorapaxar	DMSO	1.18349
S5077	Regorafenib Monohydrate	DMSO	1.18273
S4172	Cetylpyridinium Chloride	DMSO	1.1825
S2069	Argatroban	DMSO	1.18223
S4218	Amoxapine	Water	1.1822
S4280	Meclofenoxate (Centrophenoxine) HCl	DMSO	1.18206
S2059	Terazosin HCl Dihydrate	DMSO	1.18081
S4928	Brivaracetam	DMSO	1.18028
S4025	Homatropine Bromide	DMSO	1.17999
S2522	L-Adrenaline	DMSO	1.17926
S3751	Quinidine sulfate	DMSO	1.17905
S4064	Escitalopram Oxalate	DMSO	1.17884
S2065	Lafutidine	DMSO	1.17859
S1101	Vatalanib (PTK787) 2HCl	DMSO	1.1784
S4073	Sodium 4-Aminosalicylate	DMSO	1.17827
S4691	Oxybenzone	DMSO	1.17803
S1283	Asenapine maleate	DMSO	1.1777
S3647	Mafenide Acetate	DMSO	1.17736
S5070	Mupirocin calcium	DMSO	1.17717
S2511	Sulfadoxine	DMSO	1.17711
S1346	Heparin sodium	Water	1.17697
S4059	Sodium Nitroprusside Dihydrate	DMSO	1.17696
S2552	Azelastine HCl	DMSO	1.17604
S1878	Ganciclovir	DMSO	1.17591
S4678	Povidone iodine	DMSO	1.17561
S1690	Betamethasone Valerate	DMSO	1.17555
S4176	Trometamol	DMSO	1.17518
S5002	Fingolimod (FTY720) HCl	DMSO	1.17488
S2556	Rosiglitazone	DMSO	1.17367
S2608	Fluocinonide	DMSO	1.17345
S2481	Manidipine	DMSO	1.17322
S4299	Dicoumarol	DMSO	1.173
S4208	Chromocarb	DMSO	1.17287
S4502	Eltrombopag	DMSO	1.17211
S1928	Alibendol	DMSO	1.17208
S2512	Tenoxicam	DMSO	1.17117
S1329	Etomidate	DMSO	1.17091
S5074	Argatroban Monohydrate	DMSO	1.17089
S1641	Chlorothiazide	DMSO	1.17076
S2229	Eltrombopag Olamine	DMSO	1.17073
S1593	Apixaban	DMSO	1.17016
S2516	Xylazine HCl	DMSO	1.17001
S2066	Moxonidine	DMSO	1.16998
S4430	Hydroxychloroquine Sulfate	Water	1.16996
S3733	Boceprevir	DMSO	1.16986
S1652	Monobenzone	DMSO	1.16985
S4289	Metoclopramide HCl	DMSO	1.16939
S3072	(R)-baclofen	Water	1.16924
S4017	Allylthiourea	DMSO	1.16876
S2446	Levosimendan	DMSO	1.16839
S4206	Cysteamine HCl	DMSO	1.16817
S2079	Moexipril HCl	DMSO	1.16763
S3047	Otilonium Bromide	DMSO	1.16753
S4142	Clopidol	Water	1.16678
S1830	Oxfendazole	DMSO	1.16651
S3980	Pyridoxine	DMSO	1.16627
S7521	Afuresertib (GSK2110183)	DMSO	1.166
S2067	Ozagrel HCl	DMSO	1.16554
S1642	Methyldopa	Water	1.16451
S4554	Bucetin	DMSO	1.1643
S2551	Sulbactam sodium	DMSO	1.16414
S1026	Imatinib Mesylate (STI571)	DMSO	1.16403
S2133	Gabapentin	Water	1.16379
S4253	Epinastine HCl	DMSO	1.16295
S4228	Fluorometholone Acetate	DMSO	1.16207
S4230	Oxaprozin	DMSO	1.16203
S2596	Clindamycin palmitate HCl	DMSO	1.16201
S4528	Furazolidone	DMSO	1.16177
S2064	Balofloxacin	DMSO	1.16173
S1469	Calcifediol	DMSO	1.16134
S4601	Clioquinol	DMSO	1.16084
S4231	Pilocarpine HCl	DMSO	1.16031
S3944	Valproic acid	DMSO	1.16007
S3650	Penicillin V potassium salt	Water	1.16004
S2151	Sonidegib (Erismodegib, NVP-LDE225)	DMSO	1.15832
S1609	Methimazole	DMSO	1.15803
S2603	Tioxolone	DMSO	1.15796
S1200	Decitabine	DMSO	1.15786
S1359	Losartan Potassium (DuP 753)	DMSO	1.15737
S2373	Yohimbine HCl	DMSO	1.1573
S4516	(+)-Camphor	DMSO	1.15723
S4056	Retapamulin	DMSO	1.15574
S4049	Valdecoxib	DMSO	1.15552
S2113	Cisatracurium Besylate	DMSO	1.1553
S8021	Vortioxetine (Lu AA21004) HBr	DMSO	1.15525
S1794	Fenofibrate	DMSO	1.15495
S7157	Ilomastat (GM6001, Galardin)	DMSO	1.15444
S4162	Benzethonium Chloride	DMSO	1.15421
S4633	Isosorbide Mononitrate	DMSO	1.1532
S4559	Cloxiquine	DMSO	1.15269
S1949	Menadione	DMSO	1.15201
S2680	Ibrutinib (PCI-32765)	DMSO	1.15183
S1647	Adenosine	DMSO	1.15137
S3037	Bepotastine Besilate	DMSO	1.1511
S4878	Neticonazole Hydrochloride	DMSO	1.1509
S3154	Butenafine HCl	DMSO	1.15061
S2920	Mozavaptan	Water	1.15034
S4729	Tamsulosin hydrochloride	DMSO	1.14897
S4002	Sitagliptin phosphate monohydrate	DMSO	1.14861
S4612	Dapson	DMSO	1.14831
S1987	Mometasone furoate	DMSO	1.14805
S4566	DL-Panthenol	DMSO	1.14788
S4085	Levobetaxolol HCl	DMSO	1.14766
S1756	Enoxacin	DMSO	1.14754
S2492	Novobiocin Sodium	DMSO	1.14734
S7077	Cilengitide?trifluoroacetate	DMSO	1.14728
S3144	Darifenacin HBr	DMSO	1.14673
S3694	Glucosamine hydrochloride	DMSO	1.14645
S1934	Nystatin (Fungicidin)	DMSO	1.14623
S4625	Alcaftadine	DMSO	1.14619
S3690	Pargyline hydrochloride	DMSO	1.14612
S3032	Bindarit	DMSO	1.14602
S4003	Lithocholic acid	DMSO	1.14524
S2084	Duloxetine HCl	DMSO	1.14479
S4714	(-)-Menthol	DMSO	1.14477
S2566	Isoprenaline HCl	DMSO	1.14472
S7262	Vidofludimus	DMSO	1.14399
S4174	Sodium Gluconate	Water	1.14391
S1294	Cilostazol	DMSO	1.14348
S2029	Uridine	DMSO	1.14307
S4279	Demeclocycline HCl	DMSO	1.14303
S1379	Isotretinoin	DMSO	1.14275
S4084	Lomerizine 2HCl	DMSO	1.142
S2514	Tobramycin	Water	1.14148
S1603	Furosemide	DMSO	1.14095
S1299	Floxuridine	DMSO	1.1406
S1854	Bifonazole	DMSO	1.14026
S4243	Deoxycorticosterone acetate	DMSO	1.13996
S2452	Amfebutamone (Bupropion) HCl	DMSO	1.13936
S1574	Doramapimod (BIRB 796)	DMSO	1.13824
S1156	Capecitabine	DMSO	1.13761
S3663	Afloqualone	DMSO	1.13737
S1137	Malotilate	DMSO	1.13732
S3149	Estradiol valerate	DMSO	1.13719
S2577	Phenacetin	DMSO	1.13626
S7633	Lomitapide Mesylate	DMSO	1.13596
S1983	Adenine HCl	DMSO	1.13579
S8183	Pimavanserin	DMSO	1.13552
S7205	Idasanutlin (RG-7388)	DMSO	1.13526
S4583	Butamben	DMSO	1.13525
S4287	Micafungin Sodium	Water	1.13525
S1569	Tazarotene	DMSO	1.13515
S2108	Flunixin Meglumin	DMSO	1.13485
S1605	Cefdinir	DMSO	1.13462
S1467	Doxercalciferol	DMSO	1.13371
S1721	Azathioprine	DMSO	1.13363
S7550	Erythromycin Cyclocarbonate	DMSO	1.13302
S2760	Canagliflozin	DMSO	1.13298
S1914	Pregnenolone	DMSO	1.13294
S4229	Oxybuprocaine HCl	DMSO	1.13212
S5003	Tacrolimus (FK506)	DMSO	1.1321
S2240	Fesoterodine Fumarate	DMSO	1.13195
S3121	Ornidazole	DMSO	1.1316
S1666	Flucytosine	DMSO	1.13117
S2480	Loperamide HCl	DMSO	1.13069
S2286	Cyclosporin A	DMSO	1.13049
S1191	Fulvestrant	DMSO	1.13035
S4296	Salmeterol Xinafoate	DMSO	1.13011
S4541	Triclosan	DMSO	1.13004
S1823	Fenoprofen Calcium	DMSO	1.12981
S2416	Chondroitin sulfate	Water	1.12968
S1857	Etidronate	Water	1.12941
S5027	Mebeverine Hydrochloride	DMSO	1.1294
S4219	Azaperone	DMSO	1.12891
S1504	Dyphylline	DMSO	1.12864
S1969	Nefiracetam	DMSO	1.12851
S4505	Vinblastine sulfate	DMSO	1.12844
S1087	Iniparib (BSI-201)	DMSO	1.12819
S2502	Quinine HCl Dihydrate	DMSO	1.12811
S1353	Ketoconazole	Water	1.1281
S4836	Nilutamide	DMSO	1.12803
S1768	Cefditoren Pivoxil	DMSO	1.12793
S3698	Nortriptyline hydrochloride	DMSO	1.12785
S4021	Tolcapone	DMSO	1.12708
S1896	Hydroxyurea	DMSO	1.1261
S3747	Levothyroxine sodium	DMSO	1.12579
S2601	Gliclazide	DMSO	1.12571
S1614	Riluzole	DMSO	1.12556
S4574	Piperazine	DMSO	1.12547
S2527	Methacycline HCl	Water	1.12522
S1734	Meloxicam	DMSO	1.12496
S4258	Luliconazole	DMSO	1.12453
S4512	Aceglutamide	DMSO	1.12445
S4039	Methazolamide	DMSO	1.12422
S3081	Ulipristal	DMSO	1.12372
S1672	Aminoglutethimide	DMSO	1.12351
S4207	Clofibric Acid	DMSO	1.12351
S2496	Ozagrel	DMSO	1.12351
S2570	Prednisolone Acetate	DMSO	1.12332
S4026	Hydroxyzine 2HCl	DMSO	1.12296
S4042	Nafcillin Sodium	DMSO	1.12248
S2092	Detomidine HCl	DMSO	1.12241
S7007	Binimetinib (MEK162, ARRY-162, ARRY-438162)	DMSO	1.1214
S1396	Resveratrol	DMSO	1.12121
S1578	Candesartan	DMSO	1.12037
S1549	Nebivolol HCl	DMSO	1.1203
S1443	Zileuton	DMSO	1.11985
S3199	Reboxetine mesylate	DMSO	1.11847
S2504	Ribavirin	DMSO	1.11832
S3727	Vilanterol Trifenate	DMSO	1.11821
S2667	Dolutegravir (GSK1349572)	DMSO	1.1176
S3716	Flibanserin	DMSO	1.11697
S1724	Paliperidone	Water	1.11694
S4828	Sodium carbonate	Water	1.11669
S3729	Iron sucrose	DMSO	1.11637
S1236	Leucovorin Calcium Pentahydrate	Water	1.11627
S1939	Levamisole hydrochloride	Water	1.11599
S2104	Levosulpiride	DMSO	1.11533
S1933	Triamcinolone	DMSO	1.11512
S1638	Ibuprofen	DMSO	1.11499
S1630	Allopurinol	DMSO	1.11448
S4182	Nifuroxazide	DMSO	1.11438
S1185	Ritonavir	DMSO	1.11431
S2005	Raltegravir (MK-0518)	DMSO	1.1131
S5100	Pralidoxime Iodide	DMSO	1.11292
S1238	Tamoxifen	DMSO	1.11285
S2374	5-hydroxytryptophan (5-HTP)	DMSO	1.11228
S1702	Didanosine	DMSO	1.11135
S2105	Pantoprazole	DMSO	1.11031
S4184	Penciclovir	DMSO	1.11012
S4203	Furaltadone HCl	DMSO	1.11008
S2505	Rosiglitazone maleate	DMSO	1.10913
S1689	Meprednisone	DMSO	1.1089
S8012	Otenabant (CP-945598) HCl	Water	1.1089
S1386	Nafamostat Mesylate	DMSO	1.10889
S7358	Poziotinib (HM781-36B)	DMSO	1.10867
S1673	Aminophylline	DMSO	1.10856
S4609	Diflunisal	DMSO	1.10852
S4278	Carteolol HCl	DMSO	1.10835
S3067	Chlorhexidine 2HCl	DMSO	1.10803
S1227	Raloxifene HCl	DMSO	1.10706
S2508	Scopolamine HBr	DMSO	1.1069
S2032	Rebamipide	DMSO	1.10668
S4751	Cisapride hydrate	DMSO	1.1063
S4584	Butylparaben	DMSO	1.10565
S1336	Fluvoxamine maleate	DMSO	1.10536
S1209	Fluorouracil (5-Fluoracil, 5-FU)	DMSO	1.10517
S4521	DEET	DMSO	1.1051
S5017	Oxyclozanide	DMSO	1.10508
S2454	Bupivacaine HCl	DMSO	1.10504
S3059	Enrofloxacin	Water	1.10489
S4065	Guanabenz Acetate	DMSO	1.10466
S1964	Rimantadine	DMSO	1.10377
S1261	Celecoxib	DMSO	1.10269
S2043	Memantine HCl	DMSO	1.1025
S1718	Adefovir Dipivoxil	DMSO	1.10209
S2048	Clindamycin Phosphate	Water	1.10209
S4072	Decamethonium Bromide	DMSO	1.10202
S3116	Sulfathiazole	DMSO	1.10148
S4931	Propiverine hydrochloride	DMSO	1.10111
S2524	Phenytoin Sodium	DMSO	1.10105
S3001	Clevudine	DMSO	1.10101
S1742	Nevirapine	DMSO	1.10047
S4854	Bedaquiline fumarate	DMSO	1.1
S1620	Darunavir Ethanolate	DMSO	1.09967
S3053	Azelnidipine	DMSO	1.09876
S1847	Clemastine Fumarate	DMSO	1.09832
S4750	Sulfacetamide sodium salt hydrate	DMSO	1.09788
S1153	Roscovitine (Seliciclib,CYC202)	DMSO	1.09757
S4641	Tedizolid Phosphate	DMSO	1.09746
S7440	Ribociclib (LEE011)	DMSO	1.0972
S2128	Bazedoxifene HCl	DMSO	1.09716
S1259	Ramelteon	DMSO	1.09715
S2589	Miglitol	DMSO	1.09668
S2908	Hygromycin B	Water	1.09595
S1813	Amlodipine Besylate	DMSO	1.09588
S2529	Dopamine HCl	DMSO	1.09542
S1719	Zalcitabine	DMSO	1.09539
S2534	Isoconazole nitrate	DMSO	1.0952
S2581	Quinapril HCl	DMSO	1.09492
S1033	Nilotinib (AMN-107)	DMSO	1.09491
S5005	Cefotiam hydrochloride	DMSO	1.09436
S7910	Epacadostat (INCB024360)	DMSO	1.09412
S4555	Carsalam	DMSO	1.09412
S2542	Phenformin HCl	DMSO	1.09373
S1705	Progesterone	DMSO	1.09368
S3133	Sulfamethazine	DMSO	1.09366
S5210	Sulfamethazine Sodium Salt	DMSO	1.09359
S2036	Aspartame	DMSO	1.09355
S3046	Azilsartan	DMSO	1.09351
S1326	Edaravone	DMSO	1.09349
S1703	Divalproex Sodium	DMSO	1.0929
S1845	Cimetidine	DMSO	1.09288
S4110	Estradiol Benzoate	DMSO	1.09264
S2567	Medroxyprogesterone acetate	DMSO	1.09236
S1550	Pimobendan	DMSO	1.09197
S1704	Emtricitabine	DMSO	1.09173
S2584	Clobetasol propionate	DMSO	1.09086
S1312	Streptozotocin (STZ)	DMSO	1.09065
S4935	Asunaprevir	DMSO	1.09016
S1801	Ranitidine Hydrochloride	DMSO	1.08972
S4156	Chlortetracycline HCl	Water	1.08965
S2557	Terbinafine HCl	DMSO	1.08951
S4209	Chlorocresol	DMSO	1.08923
S1040	Sorafenib Tosylate	DMSO	1.08911
S2096	Almotriptan Malate	DMSO	1.08885
S3105	Nadifloxacin	DMSO	1.08867
S3124	Dexamethasone Acetate	DMSO	1.08867
S1445	Zonisamide	DMSO	1.08863
S2506	Roxithromycin	DMSO	1.08804
S1286	Budesonide	DMSO	1.08779
S8195	Oclacitinib maleate	DMSO	1.08769
S3023	Bufexamac	DMSO	1.08739
S4607	2,2′-Dihydroxy-4-methoxybenzophenone	DMSO	1.08727
S4813	Cefuroxime axetil	DMSO	1.0868
S4623	Methylbenactyzine Bromide	DMSO	1.0866
S4838	Acotiamide hydrochloride	DMSO	1.08642
S5062	Daclatasvir Digydrochloride	DMSO	1.08635
S4687	Rivastigmine	DMSO	1.0861
S4591	Nitroxoline	DMSO	1.08594
S4536	Nitrofurantoin	DMSO	1.08588
S2031	Fenticonazole Nitrate	DMSO	1.08577
S3659	Fludrocortisone acetate	DMSO	1.08574
S4975	Fimasartan	DMSO	1.08568
S1207	Tivozanib (AV-951)	DMSO	1.0854
S5028	4-Aminopyridine	DMSO	1.08508
S4689	Deoxycholic acid	DMSO	1.08499
S4727	Cinnarizine	DMSO	1.08455
S4014	Hyoscyamine	DMSO	1.08438
S5075	Acotiamide	DMSO	1.08432
S1651	Telbivudine	DMSO	1.08413
S1956	Miconazole Nitrate	DMSO	1.08349
S1394	Pizotifen Malate	DMSO	1.08327
S1662	Isradipine	DMSO	1.08327
S1952	Methoxsalen	DMSO	1.08301
S4899	Sulfogaiacol	DMSO	1.08251
S2111	Lapatinib	DMSO	1.08249
S2216	Mubritinib (TAK 165)	DMSO	1.0814
S2550	Tolterodine tartrate	DMSO	1.08127
S2024	Ketotifen Fumarate	DMSO	1.08119
S1679	Flurbiprofen	DMSO	1.08105
S3195	Azlocillin sodium salt	DMSO	1.08057
S1358	Loratadine	DMSO	1.08038
S4680	Protirelin	DMSO	1.0802
S2116	Conivaptan HCl	DMSO	1.08016
S1284	Benazepril HCl	DMSO	1.07997
S1397	Rocuronium Bromide	DMSO	1.07986
S1628	Triamcinolone Acetonide	DMSO	1.07973
S2574	Tetracycline HCl	DMSO	1.07956
S1332	Flumazenil	DMSO	1.07954
S4216	Valnemulin HCl	DMSO	1.07873
S3075	Dexmedetomidine	DMSO	1.07834
S3637	Cefpirome sulfate	DMSO	1.0768
S5079	Sitagliptin	DMSO	1.07656
S4053	Sertraline HCl	DMSO	1.07647
S2907	Pirfenidone	DMSO	1.07608
S2118	Ibutilide Fumarate	DMSO	1.0758
S2296	Enoxolone	DMSO	1.07561
S1377	Drospirenone	DMSO	1.0754
S4101	Voglibose	DMSO	1.07526
S2721	Nilvadipine	DMSO	1.07524
S1619	Prilocaine	DMSO	1.07493
S1618	Sulfameter	DMSO	1.07474
S1196	Exemestane	DMSO	1.07426
S1972	Tamoxifen Citrate	DMSO	1.07422
S8103	Sotagliflozin (LX4211)	DMSO	1.07396
S3078	Beclomethasone dipropionate	DMSO	1.07388
S4626	Ethosuximide	DMSO	1.07381
S2045	Doxifluridine	DMSO	1.07341
S4260	Tamibarotene	DMSO	1.07326
S3638	Cefamandole nafate	DMSO	1.07306
S1482	Daclatasvir (BMS-790052)	DMSO	1.07264
S7284	Rociletinib (CO-1686, AVL-301)	DMSO	1.0723
S2507	Salbutamol Sulfate	Water	1.07184
S1895	Dipyridamole	DMSO	1.07139
S1848	Curcumin	DMSO	1.07082
S1876	Valaciclovir HCl	DMSO	1.07082
S4600	Benzyl alcohol	DMSO	1.07042
S3748	Acamprosate Calcium	Water	1.07039
S3132	Sulfamerazine	DMSO	1.06999
S1305	Mercaptopurine (6-MP)	DMSO	1.0698
S1324	Doxazosin Mesylate	DMSO	1.06977
S3200	Triflusal	DMSO	1.06976
S4128	Troxipide	DMSO	1.06966
S3038	Fosaprepitant dimeglumine salt	DMSO	1.06937
S4927	Cyclen	DMSO	1.06928
S1382	Mianserin HCl	DMSO	1.06923
S2001	Elvitegravir (GS-9137, JTK-303)	DMSO	1.06909
S1665	Estrone	DMSO	1.06899
S3116	Sulfathiazole	DMSO	1.06876
S4089	Halobetasol Propionate	DMSO	1.06865
S1730	Indapamide	DMSO	1.06865
S1188	Anastrozole	DMSO	1.06717
S2103	Naltrexone HCl	DMSO	1.06673
S1395	Polymyxin B sulphate	Water	1.06621
S1291	Cetirizine DiHCl	DMSO	1.066
S4204	Isosorbide	DMSO	1.06543
S3137	Sodium salicylate	DMSO	1.06535
S1631	Allopurinol Sodium	DMSO	1.06534
S1344	Glimepiride	DMSO	1.06531
S4268	Flufenamic acid	DMSO	1.06477
S5052	Granisetron	DMSO	1.06475
S4148	Ampicillin Trihydrate	DMSO	1.06368
S3146	Tripelennamine HCl	Water	1.0633
S4578	Tyloxapol	DMSO	1.06256
S1706	Lamivudine	DMSO	1.0622
S1825	Erdosteine	DMSO	1.06191
S1677	Chloramphenicol	DMSO	1.0619
S4170	Coumarin	DMSO	1.06139
S1538	Telaprevir (VX-950)	DMSO	1.06125
S3711	Carbasalate Calcium	DMSO	1.06115
S4266	Brimonidine Tartrate	DMSO	1.06077
S4045	Pheniramine Maleate	DMSO	1.06062
S1905	Amlodipine	DMSO	1.0605
S1958	Sulbactam	DMSO	1.06043
S3113	Pyridoxine HCl	DMSO	1.06008
S2080	Clevidipine Butyrate	DMSO	1.05992
S5209	Enoxacin Sesquihydrate	DMSO	1.05985
S1218	Clofarabine	DMSO	1.05957
S3640	Methoxyphenamine Hydrochloride	DMSO	1.0592
S1717	Fomepizole	DMSO	1.05803
S4851	Tafluprost	Water	1.05768
S1639	Amprenavir	DMSO	1.05759
S8134	Radotinib	DMSO	1.05756
S2126	Naftopidil	DMSO	1.05743
S8205	Enasidenib (AG-221)	DMSO	1.05721
S4031	Aclidinium Bromide	DMSO	1.05712
S1929	Irsogladine	Water	1.05681
S2169	Rosuvastatin Calcium	DMSO	1.05673
S4222	Piperacillin Sodium	DMSO	1.05661
S1601	Reserpine	DMSO	1.05612
S1007	Roxadustat (FG-4592)	DMSO	1.05561
S1965	Primidone	DMSO	1.05499
S2479	Lincomycin HCl	DMSO	1.05442
S3741	Benznidazole	DMSO	1.05442
S1195	TAK-700 (Orteronel)	DMSO	1.05426
S1977	Sarafloxacin HCl	Water	1.05413
S2573	Tetracaine HCl	DMSO	1.05391
S1875	Tranexamic Acid	Water	1.05382
S1692	Busulfan	DMSO	1.05377
S1357	Lidocaine	DMSO	1.05374
S2868	Alogliptin（SYK-322）benzoate	DMSO	1.05362
S1565	VX-809 (Lumacaftor)	DMSO	1.05358
S4267	Diacerein	DMSO	1.05356
S2547	Tiotropium Bromide hydrate	DMSO	1.0535
S4529	Idramantone	DMSO	1.05328
S1751	Gadodiamide Hydrate	Water	1.05324
S4654	Netupitant	Water	1.05321
S5025	Efinaconazole	DMSO	1.05316
S4820	Diastase	DMSO	1.05305
S4599	Benzyl benzoate	DMSO	1.05298
S1835	Azithromycin	DMSO	1.05275
S4057	Methyclothiazide	DMSO	1.0525
S5014	Crisaborole (AN2728)	DMSO	1.05223
S1523	Voxtalisib (SAR245409, XL765) Analogue	DMSO	1.0519
S2593	Tolvaptan	DMSO	1.0518
S2586	Dimethyl Fumarate	DMSO	1.05124
S8135	Riociguat (BAY 63-2521)	DMSO	1.05118
S1643	Ursodiol	DMSO	1.05068
S2555	Clarithromycin	DMSO	1.0499
S1331	Fluconazole	DMSO	1.04987
S1778	Trifluridine	DMSO	1.04949
S1691	Praziquantel	DMSO	1.04858
S2514	Tobramycin	Water	1.04834
S3750	Sodium benzoate	DMSO	1.04823
S4661	Tiagabine hydrochloride	DMSO	1.04813
S3211	Thiamine HCl (Vitamin B1)	Water	1.04793
S1649	Zolmitriptan	DMSO	1.04776
S4092	Pramoxine HCl	DMSO	1.04764
S8432	Troglitazone (CS-045)	DMSO	1.04744
S4099	Dexlansoprazole	DMSO	1.04703
S4082	Spiramycin	DMSO	1.04699
S1385	Mosapride Citrate	DMSO	1.04563
S1744	Nicotinic Acid	DMSO	1.04562
S7775	Emricasan	DMSO	1.0456
S8022	Empagliflozin (BI 10773)	DMSO	1.04529
S3186	Azatadine dimaleate	DMSO	1.04516
S3163	Benztropine mesylate	DMSO	1.04504
S4269	Vinorelbine Tartrate	DMSO	1.0449
S4071	Griseofulvin	DMSO	1.04478
S3058	Danofloxacin Mesylate	Water	1.04392
S1342	Genistein	DMSO	1.04377
S1502	Cephalexin	Water	1.04362
S3000	Carbazochrome sodium sulfonate (AC-17)	DMSO	1.0431
S1488	Naratriptan HCl	DMSO	1.04296
S4061	Levobupivacaine HCl	DMSO	1.04289
S3738	Travoprost	DMSO	1.04284
S1913	Tropicamide	DMSO	1.04268
S3064	Ambroxol HCl	Water	1.04267
S1622	Prednisone	DMSO	1.04196
S1567	Pomalidomide	DMSO	1.04171
S4180	Nefopam HCl	Water	1.04167
S4605	Folic acid	Water	1.04141
S1627	Nitazoxanide	DMSO	1.04095
S1633	Zafirlukast	DMSO	1.04074
S1206	Bisoprolol fumarate	DMSO	1.04073
S2328	Nalidixic acid	DMSO	1.04047
S1204	Melatonin	DMSO	1.0402
S1247	Leflunomide	DMSO	1.04009
S4096	Droperidol	DMSO	1.04007
S2106	Azasetron HCl	Water	1.03996
S1280	Amisulpride	DMSO	1.03977
S1271	Acarbose	DMSO	1.03976
S1164	Lenvatinib (E7080)	DMSO	1.03963
S4009	Mirabegron	DMSO	1.03952
S1607	Rizatriptan Benzoate	DMSO	1.03942
S3122	Amikacin hydrate	Water	1.03938
S4283	Cyclobenzaprine HCl	DMSO	1.03926
S1789	Tetrabenazine (Xenazine)	DMSO	1.03842
S4012	Desloratadine	DMSO	1.03836
S2023	Propofol	DMSO	1.03828
S3714	Lifitegrast	DMSO	1.03808
S4112	Desvenlafaxine Succinate	DMSO	1.03727
S1014	Bosutinib (SKI-606)	DMSO	1.03713
S1197	Finasteride	DMSO	1.03692
S1440	Varenicline Tartrate	Water	1.03661
S3718	Leuprolide Acetate	DMSO	1.03646
S1351	Ivermectin	DMSO	1.03633
S2008	Taurine	Water	1.0362
S3639	Tacrine hydrochloride hydrate	DMSO	1.03592
S3945	L-Cycloserine	DMSO	1.03582
S1606	Clotrimazole	DMSO	1.03575
S3138	Methylthiouracil	DMSO	1.03543
S4634	Sodium sulfadiazine	DMSO	1.03514
S2536	Miconazole	DMSO	1.03513
S1762	Pyrazinamide	DMSO	1.03501
S4043	Tetrahydrozoline HCl	DMSO	1.03467
S1008	Selumetinib (AZD6244)	DMSO	1.03459
S1579	Palbociclib (PD0332991) Isethionate	Water	1.03425
S2011	Pramipexole 2HCl Monohydrate	DMSO	1.03376
S5305	Bromisoval	DMSO	1.0335
S2123	Dextrose	DMSO	1.0334
S3005	Paroxetine HCl	DMSO	1.03326
S2559	Cortisone acetate	DMSO	1.03307
S1911	Disodium Cromoglycate	Water	1.03292
S3176	Betahistine 2HCl	DMSO	1.03277
S3664	Flupenthixol dihydrochloride	DMSO	1.03228
S4834	Propantheline bromide	DMSO	1.03202
S1255	Nepafenac	DMSO	1.03191
S4051	Nabumetone	DMSO	1.03189
S8051	Macitentan	DMSO	1.03157
S1828	Proparacaine HCl	DMSO	1.03047
S3671	Quinestrol	DMSO	1.03014
S4877	Eperisone hydrochloride	DMSO	1.02954
S5084	Carbazochrome	DMSO	1.02942
S4657	Eslicarbazepine Acetate	DMSO	1.02935
S1902	Vitamin B12	DMSO	1.0293
S3649	Ceftazidime	Water	1.02927
S2790	Istradefylline	DMSO	1.02921
S1715	Glipizide	DMSO	1.02918
S1540	Saxagliptin	DMSO	1.0288
S2741	Niraparib (MK-4827)	DMSO	1.02867
S1681	Mesalamine	DMSO	1.02816
S2900	Cobicistat (GS-9350)	DMSO	1.02787
S4504	6-Mercaptopurine (6-MP) Monohydrate	DMSO	1.02776
S2054	Orphenadrine Citrate	DMSO	1.02712
S2830	Clindamycin	DMSO	1.0269
S1334	Flupirtine maleate	DMSO	1.02654
S1737	Prednisolone	DMSO	1.02629
S1725	Terbinafine	DMSO	1.02585
S3080	Etravirine (TMC125)	DMSO	1.0255
S3077	Tazobactam	DMSO	1.02535
S5042	Bevantolol hydrochloride	DMSO	1.02488
S7952	Ozanimod (RPC1063)	DMSO	1.02455
S4181	Nicardipine HCl	DMSO	1.02443
S2095	Fosinopril Sodium	Water	1.0243
S1754	Oxybutynin	DMSO	1.02403
S2471	Gallamine Triethiodide	DMSO	1.02367
S4288	Chloroambucil	DMSO	1.02364
S3140	Milnacipran HCl	DMSO	1.02362
S2789	Tofacitinib	DMSO	1.02315
S4091	Ifenprodil Tartrate	DMSO	1.02259
S7015	Birinapant	DMSO	1.02227
S3065	Amikacin disulfate	Water	1.02219
S1405	Vecuronium Bromide	DMSO	1.02205
S4213	Dirithromycin	DMSO	1.02192
S8016	Vonoprazan Fumarate (TAK-438)	DMSO	1.02189
S1333	Fluoxetine HCl	DMSO	1.02166
S3201	Trifluoperazine 2HCl	DMSO	1.02157
S3732	Avibactam sodium	DMSO	1.02148
S2814	Alpelisib (BYL719)	DMSO	1.02134
S1398	Stavudine (d4T)	DMSO	1.02025
S1739	Thiabendazole	DMSO	1.02012
S1669	Loteprednol etabonate	DMSO	1.0201
S1654	Phenylbutazone	DMSO	1.01948
S4041	Olsalazine Sodium	DMSO	1.01942
S1135	Pemetrexed	Water	1.01937
S4147	Azithromycin Dihydrate	DMSO	1.01924
S4292	Diphenidol HCl	DMSO	1.01868
S5001	Tofacitinib (CP-690550) Citrate	DMSO	1.01842
S3170	Ampicillin sodium	DMSO	1.01814
S2486	Moroxydine HCl	DMSO	1.01744
S4647	Cefmenoxime hydrochloride	DMSO	1.01744
S3684	Methacholine chloride	DMSO	1.01741
S4274	Rotigotine	DMSO	1.01708
S1401	Tenofovir	DMSO	1.01665
S4223	Mevastatin	DMSO	1.01623
S1729	Gemfibrozil	DMSO	1.01602
S4887	Nikethamide	DMSO	1.01592
S7858	Dibutyryl-cAMP (Bucladesine)	DMSO	1.01527
S1916	Sulfisoxazole	DMSO	1.01442
S2823	Tideglusib	DMSO	1.01421
S4249	Flopropione	DMSO	1.01402
S7523	Entospletinib (GS-9973)	DMSO	1.0136
S4171	Choline Chloride	DMSO	1.01352
S1881	Protionamide	DMSO	1.01338
S3139	Methenamine	DMSO	1.01328
S1629	Orlistat	DMSO	1.01275
S2091	Betaxolol	DMSO	1.01261
S2525	Phenytoin	DMSO	1.01232
S1723	Indomethacin	DMSO	1.01198
S2490	Neostigmine Bromide	Water	1.01167
S4122	Tilmicosin	DMSO	1.01149
S4211	Montelukast Sodium	DMSO	1.01048
S1793	Ramipril	DMSO	1.01041
S3208	Fexofenadine HCl	DMSO	1.01038
S4831	Piperonyl butoxide	DMSO	1.01033
S1517	Natamycin	DMSO	1.01027
S2393	Sorbitol	DMSO	1.00978
S4217	Liothyronine Sodium	DMSO	1.00949
S1425	Ranolazine 2HCl	DMSO	1.00913
S4069	Hexamethonium?Dibromide	Water	1.00839
S1144	Ivacaftor (VX-770)	DMSO	1.00777
S3719	Topiroxostat	DMSO	1.00761
S1644	Nitrofural	DMSO	1.00751
S2248	Silmitasertib (CX-4945)	DMSO	1.00733
S1802	AICAR (Acadesine)	DMSO	1.00702
S1713	Piroxicam	DMSO	1.00698
S1999	Sodium butyrate	Water	1.00601
S4256	Buspirone HCl	DMSO	1.00571
S4123	Timolol Maleate	DMSO	1.00543
S4179	Mezlocillin Sodium	DMSO	1.005
S3161	Sertaconazole nitrate	DMSO	1.00447
S4155	Chlorzoxazone	DMSO	1.00426
S1667	Trichlormethiazide	DMSO	1.00358
S2535	Econazole nitrate	DMSO	1.00324
S3033	Vildagliptin (LAF-237)	DMSO	1.0032
S2541	Clomipramine HCl	DMSO	1.00282
S1760	Rifapentine	DMSO	1.00276
S1604	Olmesartan Medoxomil	DMSO	1.00265
S1042	Sunitinib Malate	DMSO	1.00255
S2087	Rivastigmine Tartrate	DMSO	1.00154
S3706	Sarpogrelate hydrochloride	DMSO	1.00152
S1807	Aciclovir	DMSO	1.00123
S7998	Entrectinib (RXDX-101)	DMSO	1.00121
S3051	Bosentan Hydrate	DMSO	1.00118
S2078	Famotidine	DMSO	1.00104
S1399	Teicoplanin	Water	1.00078
S1407	Bimatoprost	DMSO	1.00073
S1354	Lansoprazole	DMSO	1.00068
S2875	Prucalopride	DMSO	1.00067
S1117	Triciribine	DMSO	1.00054
S1727	Levonorgestrel	DMSO	1.00053
S3106	Pidotimod	DMSO	1.00028
S1400	Tenofovir Disoproxil Fumarate	DMSO	1.00025
S4284	Chloroprocaine HCl	DMSO	1.00024
S4070	Guanidine HCl	DMSO	0.999226
S7605	Filgotinib (GLPG0634)	DMSO	0.998933
S4666	Sivelestat sodium tetrahydrate	DMSO	0.998863
S6003	Ataluren (PTC124)	DMSO	0.998429
S1243	Agomelatine	DMSO	0.99836
S1625	Ethinyl Estradiol	DMSO	0.998262
S3180	Eletriptan HBr	DMSO	0.997991
S3742	Cholic acid	DMSO	0.997769
S2461	Domperidone	DMSO	0.997728
S4675	Tiagabine	DMSO	0.997593
S2791	Sotrastaurin	DMSO	0.997047
S7852	Eliglustat	DMSO	0.996915
S3155	Mepivacaine HCl	DMSO	0.996636
S1840	Lomustine	DMSO	0.996078
S1988	Propylthiouracil	DMSO	0.9954
S1328	Etodolac	DMSO	0.994963
S3697	Mafenide hydrochloride	DMSO	0.99463
S4034	Diphemanil Methylsulfate	DMSO	0.994433
S1735	Mesna	DMSO	0.994401
S2787	Laquinimod	DMSO	0.994226
S1431	Sildenafil Citrate	DMSO	0.993932
S2606	Mifepristone	DMSO	0.993886
S4192	Chlorquinaldol	DMSO	0.993773
S2130	Atropine sulfate monohydrate	DMSO	0.993406
S1390	Ondansetron HCl	DMSO	0.993055
S1998	D-Cycloserine	Water	0.992607
S7864	Oltipraz	DMSO	0.992599
S1025	Gefitinib (ZD1839)	DMSO	0.992225
S2563	Oxacillin sodium monohydrate	Water	0.991572
S4080	Triamterene	DMSO	0.991401
S3179	Carbenicillin disodium	DMSO	0.991295
S1856	Metoprolol Tartrate	DMSO	0.991228
S1573	Fasudil (HA-1077) HCl	DMSO	0.991208
S4060	Erythromycin Ethylsuccinate	DMSO	0.991208
S2484	Milrinone	DMSO	0.990803
S1827	Betaxolol HCl	DMSO	0.990618
S1995	Procarbazine HCl	Water	0.990224
S2549	Trospium chloride	DMSO	0.989807
S2902	S-Ruxolitinib (INCB018424)	DMSO	0.989354
S1302	Ifosfamide	DMSO	0.989284
S1747	Nimodipine	DMSO	0.988982
S1648	Cytarabine	Water	0.98876
S4178	Climbazole	DMSO	0.988422
S3150	Articaine HCl	DMSO	0.988123
S3114	Vitamin C	DMSO	0.987913
S2594	Pramiracetam	DMSO	0.986412
S1340	Gatifloxacin	DMSO	0.985312
S4063	cholecalciferol (Vitamin D3)	DMSO	0.985133
S1345	Granisetron HCl	Water	0.985045
S1761	Suprofen	DMSO	0.984854
S4146	Bacitracin	Water	0.983652
S1511	Lactulose	DMSO	0.982101
S2230	Galunisertib (LY2157299)	DMSO	0.982057
S4083	Vitamin A Acetate	DMSO	0.981968
S4121	Succinylcholine Chloride Dihydrate	Water	0.981831
S8048	Venetoclax (ABT-199, GDC-0199)	DMSO	0.981731
S7829	CB1954	DMSO	0.981713
S1836	Albendazole Oxide	DMSO	0.981596
S2025	Urapidil HCl	DMSO	0.981514
S1829	Pranlukast	DMSO	0.98075
S4113	Desvenlafaxine	DMSO	0.980318
S3635	Medroxyprogesterone	DMSO	0.980288
S1508	Alprostadil	DMSO	0.980208
S4221	Benzbromarone	DMSO	0.979527
S3076	Foscarnet Sodium	DMSO	0.979501
S1613	Silodosin	DMSO	0.979352
S4420	Mefloquine HCl	DMSO	0.978624
S1776	Toremifene Citrate	DMSO	0.977408
S1374	Doripenem Hydrate	DMSO	0.977183
S7772	Elacridar (GF120918)	DMSO	0.977097
S3129	Trimethoprim	DMSO	0.976917
S1439	Tranilast	DMSO	0.976561
S4077	Mequinol	DMSO	0.975773
S2052	Oxytetracycline Dihydrate	DMSO	0.975712
S2755	Varlitinib	DMSO	0.97562
S3669	Carmustine	DMSO	0.975318
S2086	Ivabradine HCl	DMSO	0.975257
S1327	Ellagic acid	Water	0.975133
S3755	Betaine	DMSO	0.975019
S2494	Olopatadine HCl	DMSO	0.974766
S3021	Rimonabant	DMSO	0.974624
S1267	Vemurafenib (PLX4032, RG7204)	DMSO	0.974517
S3002	Rivaroxaban	DMSO	0.974509
S2553	5-Aminolevulinic acid HCl	DMSO	0.974191
S1990	Capsaicin(Vanilloid)	DMSO	0.974172
S3731	Tipiracil hydrochloride	DMSO	0.973871
S1035	Pazopanib HCl (GW786034 HCl)	DMSO	0.973816
S1743	NEXIUM (esomeprazole magnesium)	DMSO	0.973516
S1808	Nifedipine	DMSO	0.973401
S2575	Vancomycin HCl	Water	0.972687
S1594	Semagacestat (LY450139)	DMSO	0.97265
S2473	Hexestrol	DMSO	0.972166
S1773	Oxytetracycline (Terramycin)	DMSO	0.971881
S2497	Pancuronium dibromide	DMSO	0.970349
S7660	Obeticholic Acid	DMSO	0.969297
S1750	Octocrylene	DMSO	0.968496
S1322	Dexamethasone (DHAP)	DMSO	0.968469
S1456	Zibotentan (ZD4054)	DMSO	0.968185
S3619	Citicoline sodium	Water	0.967742
S3997	Oxaceprol	DMSO	0.967635
S3072	(R)-baclofen	Water	0.966824
S4197	Bemegride	DMSO	0.966665
S1683	Ipratropium Bromide	DMSO	0.966529
S1300	Tegafur (FT-207, NSC 148958)	DMSO	0.966107
S1356	Levetiracetam	DMSO	0.965961
S1576	Sulfasalazine	DMSO	0.965402
S8565	Omarigliptin (MK-3102)	DMSO	0.964523
S1029	Lenalidomide (CC-5013)	DMSO	0.964365
S1636	Amphotericin B	DMSO	0.964265
S1763	Quetiapine Fumarate	DMSO	0.964256
S2062	Tiopronin	DMSO	0.963773
S4160	Penicillin G Sodium	DMSO	0.963716
S1709	Estradiol	DMSO	0.963244
S3649	Ceftazidime	Water	0.962409
S4161	Benzoic Acid	DMSO	0.962099
S3196	Azacyclonol	DMSO	0.961787
S4847	Faropenem Sodium	DMSO	0.960277
S4635	Cyproheptadine hydrochloride	DMSO	0.96018
S1736	Methocarbamol	DMSO	0.959969
S1262	Avagacestat (BMS-708163)	DMSO	0.959888
S3063	Diclofenac Diethylamine	DMSO	0.959632
S2521	Epinephrine bitartrate	DMSO	0.959597
S2568	Neomycin sulfate	Water	0.959526
S2579	Zidovudine	DMSO	0.959362
S2585	Brompheniramine hydrogen maleate	DMSO	0.958624
S3181	Flumequine	DMSO	0.958202
S4202	Verapamil HCl	DMSO	0.957921
S3165	Abacavir sulfate	Water	0.957853
S1229	Fludarabine Phosphate	DMSO	0.957555
S2614	Arecoline HBr	DMSO	0.957472
S2602	Acemetacin	DMSO	0.956584
S2041	Dyclonine HCl	DMSO	0.955726
S3018	Niflumic acid	DMSO	0.955621
S8294	Olmutinib (HM61713, BI 1482694)	DMSO	0.955037
S4695	D panthenol	DMSO	0.95485
S1624	Alendronate sodium trihydrate	Water	0.954379
S3036	Pravastatin sodium	DMSO	0.954168
S1338	Gabapentin HCl	Water	0.954067
S3055	Besifloxacin HCl	Water	0.953787
S1304	Megestrol Acetate	DMSO	0.953211
S1806	Acipimox	DMSO	0.952846
S3736	Fondaparinux Sodium	Water	0.952498
S2173	Telotristat Etiprate (LX 1606 Hippurate)	DMSO	0.952467
S2110	Vinpocetine	Water	0.951333
S7995	Ripasudil (K-115) hydrochloride dihydrate	DMSO	0.950424
S1610	Metolazone	DMSO	0.950337
S1676	Amorolfine HCl	DMSO	0.950144
S4107	Clofazimine	DMSO	0.949358
S4010	Acebutolol HCl	DMSO	0.949041
S2576	Xylometazoline HCl	DMSO	0.94847
S2489	Nateglinide	DMSO	0.948222
S1832	Atracurium Besylate	DMSO	0.94792
S1506	Perindopril Erbumine	Water	0.947005
S1626	Naproxen Sodium	DMSO	0.946257
S1608	Pyridostigmine Bromide	DMSO	0.945332
S3050	Palonosetron HCl	Water	0.94442
S2538	Acetanilide	DMSO	0.944348
S1387	Naftopidil DiHCl	DMSO	0.942775
S1287	Bumetanide	DMSO	0.942731
S1213	Nelarabine	DMSO	0.942419
S1235	Letrozole	DMSO	0.942269
S3151	Gliquidone	DMSO	0.941947
S1777	Ethionamide	DMSO	0.941908
S1811	Amiloride HCl	DMSO	0.941835
S4286	Anidulafungin (LY303366)	DMSO	0.941802
S4068	Tinidazole	DMSO	0.941552
S3721	Bilastine	Water	0.941386
S4830	Maltose	DMSO	0.941012
S4144	Amprolium HCl	Water	0.940304
S4295	Meclofenamate Sodium	DMSO	0.940276
S1311	Pamidronate Disodium	Water	0.940165
S1389	Omeprazole	DMSO	0.939629
S3723	Ramosetron Hydrochloride	DMSO	0.939609
S1893	D-glutamine	Water	0.939325
S1623	Acetylcysteine	DMSO	0.939106
S1168	Valproic acid sodium salt (Sodium valproate)	DMSO	0.938684
S1210	Methotrexate	DMSO	0.937913
S1518	Ibuprofen Lysine	Water	0.937895
S1839	Chloroxine	DMSO	0.936834
S4201	Florfenicol	DMSO	0.936423
S4125	Sodium Phenylbutyrate	DMSO	0.935335
S3667	Imipenem	Water	0.934456
S7634	Cerdulatinib (PRT062070, PRT2070)	DMSO	0.933726
S3648	Amlexanox	DMSO	0.93364
S3724	Velpatasvir	DMSO	0.933203
S2560	Amiloride HCl dihydrate	Water	0.933134
S2047	Lornoxicam	Water	0.932773
S1645	Ketoprofen	DMSO	0.932613
S4141	Dinitolmide	DMSO	0.93194
S2605	Idebenone	DMSO	0.931495
S1865	Diltiazem HCl	DMSO	0.930421
S2730	Crenolanib (CP-868596)	DMSO	0.930237
S1378	Ruxolitinib (INCB018424)	DMSO	0.929807
S1497	Pralatrexate	DMSO	0.92975
S4821	Glycine	Water	0.928956
S1415	Clopidogrel	DMSO	0.928502
S2515	Vardenafil HCl Trihydrate	DMSO	0.928429
S3052	Rupatadine Fumarate	DMSO	0.927835
S3193	Ticarcillin sodium	DMSO	0.927825
S7156	Marimastat (BB-2516)	DMSO	0.927745
S7975	Favipiravir (T-705)	DMSO	0.927382
S1373	Daptomycin	DMSO	0.927031
S1370	Biapenem	Water	0.92539
S4570	Halothane	DMSO	0.925136
S1244	Amuvatinib (MP-470)	DMSO	0.924353
S3212	Moclobemide (Ro 111163)	DMSO	0.924014
S1475	Pimasertib (AS-703026)	DMSO	0.923785
S1635	Erythromycin	DMSO	0.922889
S1738	Telmisartan	DMSO	0.92048
S3701	Benactyzine hydrochloride	DMSO	0.919439
S2510	Spectinomycin 2HCl	DMSO	0.919311
S1655	Ezetimibe	DMSO	0.919082
S1764	Rifampin	DMSO	0.918215
S1193	Thalidomide	DMSO	0.918213
S4567	Eprodisate disodium	Water	0.917255
S4816	Diatrizoate sodium	DMSO	0.917124
S1178	Regorafenib (BAY 73-4506)	DMSO	0.916671
S4581	Triacetin	DMSO	0.916447
S1774	Thioguanine	DMSO	0.916332
S4991	Valpromide	DMSO	0.914908
S3672	Cefonicid sodium	DMSO	0.914314
S4050	Valganciclovir HCl	DMSO	0.913762
S5059	Pixantrone Maleate	DMSO	0.913237
S3735	Umeclidinium bromide	DMSO	0.913216
S4653	L-Ornithine	Water	0.912177
S4684	Sildenafil	Water	0.912143
S1437	Tizanidine HCl	DMSO	0.912095
S2572	Streptomycin sulfate	Water	0.912046
S4001	Cabozantinib malate (XL184)	DMSO	0.91179
S1260	Cinacalcet HCl	DMSO	0.911179
S4525	Ethylparaben	DMSO	0.911016
S1004	Veliparib (ABT-888)	DMSO	0.910172
S8594	Tirofiban Hydrochloride	DMSO	0.909542
S4523	Dihydrostreptomycin sulfate	Water	0.909427
S3756	Methyl salicylate	DMSO	0.909409
S7377	Aprotinin	Water	0.908751
S4167	Cyromazine	DMSO	0.906026
S2028	Diclazuril	DMSO	0.905773
S1464	Marbofloxacin	Water	0.905598
S2095	Fosinopril Sodium	Water	0.905445
S4120	Sulconazole Nitrate	DMSO	0.905163
S1939	Levamisole hydrochloride	Water	0.903952
S3174	L-Arginine HCl (L-Arg)	Water	0.90322
S1376	Gestodene	DMSO	0.902719
S4749	Citalopram HBr	DMSO	0.90179
S1617	Sulfapyridine	Water	0.900218
S1646	Ketorolac	DMSO	0.899417
S2376	Ammonium Glycyrrhizinate	DMSO	0.89939
S4700	4-Aminobutyric acid	Water	0.899121
S4522	Dehydroacetic acid	DMSO	0.898538
S1507	Irbesartan	Water	0.89777
S1653	Tretinoin	DMSO	0.896701
S1890	Nizatidine	DMSO	0.896309
S8558	Tofogliflozin(CSG 452)	DMSO	0.895676
S4023	Procaine HCl	DMSO	0.895283
S4058	Ropivacaine HCl	DMSO	0.894318
S3204	Meptazinol HCl	DMSO	0.890395
S3079	Atovaquone	DMSO	0.890298
S1611	Cefoperazone	DMSO	0.890119
S2251	(-)-Huperzine A (HupA)	Water	0.889164
S1250	Enzalutamide (MDV3100)	DMSO	0.888894
S4048	Carbimazole	DMSO	0.888746
S2179	Gandotinib (LY2784544)	DMSO	0.887866
S4245	Sodium ascorbate	Water	0.887182
S2157	Taladegib (LY2940680)	Water	0.886987
S7179	BAF312 (Siponimod)	DMSO	0.886847
S1671	（6-）ε-?Aminocaproic acid	DMSO	0.886572
S1221	Dacarbazine	DMSO	0.886416
S4052	Netilmicin Sulfate	Water	0.886082
S1470	Orantinib (TSU-68, SU6668)	DMSO	0.885518
S1212	Bendamustine HCl	DMSO	0.884778
S7645	Pilaralisib (XL147)	DMSO	0.88471
S4248	Bromfenac Sodium	DMSO	0.882548
S4030	Gentamicin Sulfate	Water	0.881616
S4111	Dicloxacillin Sodium	DMSO	0.879681
S1222	Dexrazoxane HCl (ICRF-187, ADR-529)	DMSO	0.879399
S4040	Norethindrone	DMSO	0.877671
S4007	Pentamidine isethionate	DMSO	0.87739
S1010	Nintedanib (BIBF 1120)	DMSO	0.877256
S8116	Acalabrutinib (ACP-196)	DMSO	0.877039
S4257	Alizapride HCl	DMSO	0.87673
S2006	Pyrimethamine	DMSO	0.876613
S4136	Carprofen	DMSO	0.875957
S4138	Dropropizine	DMSO	0.874684
S3681	Vitamin E Acetate	DMSO	0.874131
S4054	Spironolactone	DMSO	0.874105
S1369	Bafetinib (INNO-406)	DMSO	0.874087
S4624	5,5-Dimethyloxazolidine-2,4-dione	DMSO	0.873935
S1714	Gemcitabine	DMSO	0.873701
S3066	Naloxone HCl	DMSO	0.871704
S4186	Domiphen Bromide	DMSO	0.871601
S7678	Sacubitril/valsartan (LCZ696)	DMSO	0.871199
S3662	Pirenzepine dihydrochloride	Water	0.870702
S7818	Pexidartinib (PLX3397)	DMSO	0.869919
S2099	Temocapril HCl	DMSO	0.869355
S3056	Miltefosine	Water	0.867476
S1281	Aniracetam	DMSO	0.867336
S4837	Ibudilast	DMSO	0.867092
S4897	Nortropine Hydrochloride	DMSO	0.867092
S1748	Nisoldipine	DMSO	0.866585
S1147	Barasertib (AZD1152-HQPA)	DMSO	0.866098
S2457	Clindamycin HCl	DMSO	0.865906
S1068	Crizotinib (PF-02341066)	DMSO	0.864676
S1293	Cilnidipine	DMSO	0.864304
S1409	Alfuzosin HCl	DMSO	0.863651
S1202	Dutasteride	DMSO	0.863132
S1330	Felbamate	DMSO	0.862084
S3167	Altrenogest	DMSO	0.860463
S7297	Osimertinib (AZD9291)	DMSO	0.860454
S2727	Dacomitinib (PF299804, PF299)	DMSO	0.858809
S2292	Diosmin	Water	0.857172
S2582	Trazodone HCl	Water	0.854963
S1258	Prasugrel	DMSO	0.854688
S4671	Cefradine	Water	0.85416
S2908	Hygromycin B	Water	0.851269
S3104	Moguisteine	DMSO	0.850997
S8241	Ponesimod	DMSO	0.850513
S1790	Rifaximin	DMSO	0.84719
S7579	Ledipasvir (GS5885)	DMSO	0.846391
S1278	Altretamine	DMSO	0.846076
S4088	Flumethasone	DMSO	0.844888
S2803	Galeterone	DMSO	0.843517
S2564	Cloxacillin Sodium	DMSO	0.843188
S1256	Rufinamide	DMSO	0.841164
S1733	Methylprednisolone	DMSO	0.839806
S3722	Isavuconazole	DMSO	0.839221
S4044	Toltrazuril	DMSO	0.837765
S7067	Tepotinib (EMD 1214063)	DMSO	0.837432
S2462	Donepezil HCl	Water	0.837405
S2221	Apatinib mesylate	DMSO	0.836649
S4235	Phenazopyridine HCl	DMSO	0.835968
S3673	Sulfaphenazole	DMSO	0.834622
S8219	Bitopertin	DMSO	0.834478
S2035	Epalrestat	Water	0.833295
S1712	Deferasirox	DMSO	0.833273
S4027	Flavoxate HCl	Water	0.833249
S3737	Cangrelor Tetrasodium	Water	0.83108
S2874	Camostat Mesilate	DMSO	0.830404
S1251	Dienogest	DMSO	0.830105
S1716	Glyburide (Glibenclamide)	DMSO	0.829552
S2076	Lisinopril	Water	0.828598
S4198	Aminothiazole	DMSO	0.823996
S4637	Prasugrel Hydrochloride	DMSO	0.823582
S3636	Cefadroxil hydrate	DMSO	0.821823
S3726	Selexipag	DMSO	0.817556
S3062	Diclofenac Potassium	DMSO	0.816876
S2040	Nimesulide	DMSO	0.816437
S4183	Paromomycin Sulfate	Water	0.813701
S1775	Thiotepa	DMSO	0.812372
S7128	Tazemetostat (EPZ-6438)	Water	0.811444
S3188	(+,-)-Octopamine HCl	DMSO	0.810659
S1696	Hydrocortisone	DMSO	0.807787
S3148	Ibandronate sodium	Water	0.807259
S1509	Norfloxacin	Water	0.803893
S4159	Bezafibrate	DMSO	0.80149
S1368	Acitretin	DMSO	0.79864
S3008	Zaltoprofen	DMSO	0.797534
S1257	Posaconazole	DMSO	0.797194
S8034	Apremilast (CC-10004)	DMSO	0.79682
S4709	Latanoprost	Water	0.792891
S1698	Torsemide	Water	0.7923
S2152	Sitafloxacin Hydrate	Water	0.789535
S4930	Cetilistat	Water	0.78892
S2562	Hydralazine HCl	Water	0.786193
S4285	Ospemifene	DMSO	0.78617
S1282	Artemisinin	DMSO	0.785731
S2664	Clinofibrate	DMSO	0.784637
S2607	Buflomedil HCl	DMSO	0.78372
S4543	Trimetazidine dihydrochloride	DMSO	0.778541
S4020	Sodium Picosulfate	DMSO	0.778536
S3746	Lumefantrine	DMSO	0.775195
S4826	Aluminium hydroxide	Water	0.775178
S4648	Dantrolene sodium hemiheptahydrate	DMSO	0.77396
S3687	E-Cardamoni	DMSO	0.770895
S1053	Entinostat (MS-275)	DMSO	0.767234
S2232	Ketanserin	Water	0.763725
S7786	Erlotinib	DMSO	0.762958
S1371	Cefoselis Sulfate	Water	0.760642
S1120	Everolimus (RAD001)	DMSO	0.760623
S4106	Closantel	DMSO	0.758569
S1211	Imiquimod	Water	0.753441
S1516	Cidofovir	Water	0.753215
S4019	Avanafil	DMSO	0.752674
S7646	Voxtalisib (XL765, SAR245409)	DMSO	0.752587
S2757	Evofosfamide (TH-302)	DMSO	0.751194
S4008	Pemirolast potassium	Water	0.749704
S1657	Enalaprilat Dihydrate	DMSO	0.748107
S4035	Vitamin D2	DMSO	0.747725
S4234	Capreomycin Sulfate	Water	0.746652
S7856	Tenofovir Alafenamide (GS-7340)	DMSO	0.743952
S4139	Cyclizine 2HCl	DMSO	0.742556
S4127	Terbutaline Sulfate	Water	0.742204
S4832	Tolmetin	DMSO	0.741501
S1215	Carboplatin	Water	0.741026
S7854	Ulixertinib (BVD-523, VRT752271)	DMSO	0.73784
S3891	Vincamine	Water	0.73041
S1375	Dorzolamide HCl	Water	0.728809
S1384	Mizoribine	Water	0.719766
S1048	Tozasertib (VX-680, MK-0457)	DMSO	0.717349
S4137	Eprazinone 2HCl	Water	0.71465
S4191	Betamipron	DMSO	0.710208
S1098	Rucaparib (AG-014699,PF-01367338) phosphate	DMSO	0.708994
S2264	Artemether	DMSO	0.703824
S7810	Afatinib (BIBW2992) Dimaleate	DMSO	0.703394
S1163	Onalespib (AT13387)	DMSO	0.698157
S4157	Chloroquine Phosphate	Water	0.697499
S3172	Anagrelide HCl	DMSO	0.696268
S7513	Trelagliptin	DMSO	0.692698
S1060	Olaparib (AZD2281, Ku-0059436)	DMSO	0.692266
S4518	Chloroxylenol	DMSO	0.691809
S4629	Chlorotrianisene	DMSO	0.691409
S7625	Niraparib (MK-4827) tosylate	DMSO	0.69087
S4131	Levodropropizine	DMSO	0.690258
S4076	Propranolol HCl	DMSO	0.685866
S8266	Melphalan	DMSO	0.678374
S4038	Dibucaine HCl	DMSO	0.678056
S4190	Cinchophen	DMSO	0.675079
S1039	Rapamycin (Sirolimus)	DMSO	0.671891
S1693	Carbamazepine	DMSO	0.671121
S1707	Eplerenone	Water	0.667132
S1853	Penicillamine	Water	0.660764
S2265	Artesunate	DMSO	0.659378
S4632	Hexachlorophene	DMSO	0.655398
S1526	Quizartinib (AC220)	DMSO	0.650285
S7784	Fumagillin	DMSO	0.64357
S2315	Kanamycin sulfate	Water	0.641243
S4152	Ethamsylate	DMSO	0.638499
S4029	Colistin Sulfate	Water	0.636764
S1428	Risedronate Sodium	Water	0.632454
S1065	Pictilisib (GDC-0941)	DMSO	0.630554
S1515	Pracinostat (SB939)	DMSO	0.624818
S2797	Lonafarnib	DMSO	0.623608
S1116	Palbociclib (PD-0332991) HCl	Water	0.621332
S1289	Carmofur	DMSO	0.615551
S3048	Solifenacin succinate	Water	0.614265
S1091	Linsitinib (OSI-906)	DMSO	0.611282
S2217	Irinotecan HCl Trihydrate	DMSO	0.611202
S8001	Ricolinostat (ACY-1215)	DMSO	0.609345
S2290	Dihydroartemisinin (DHA)	DMSO	0.605663
S1122	Mocetinostat (MGCD0103)	DMSO	0.60563
S8146	Mitomycin C	DMSO	0.605267
S1005	Axitinib	DMSO	0.588264
S4540	Sisomicin sulfate	Water	0.587059
S1276	Adapalene	DMSO	0.585513
S4093	Bismuth Subcitrate Potassium	Water	0.579472
S7785	Pemetrexed Disodium Hydrate	Water	0.576121
S4079	Ticagrelor	DMSO	0.567743
S1044	Temsirolimus (CCI-779, NSC 683864)	DMSO	0.557154
S8041	Cobimetinib (GDC-0973, RG7420)	DMSO	0.556848
S4252	Mechlorethamine HCl	DMSO	0.550556
S7782	Dasatinib Monohydrate	DMSO	0.548771
S1826	Nedaplatin	Water	0.541423
S1006	Saracatinib (AZD0530)	DMSO	0.530511
S2693	Resminostat	DMSO	0.528573
S2807	Dabrafenib (GSK2118436)	DMSO	0.526902
S4169	Teriflunomide	DMSO	0.526508
S1133	Alisertib (MLN8237)	DMSO	0.525093
S1787	Teniposide	DMSO	0.52181
S4114	Triclabendazole	DMSO	0.520381
S3655	Cefepime Dihydrochloride Monohydrate	DMSO	0.514926
S8057	Pacritinib (SB1518)	DMSO	0.502566
S1392	Pelitinib (EKB-569)	DMSO	0.501256
S1194	CUDC-101	DMSO	0.49615
S1148	Docetaxel	DMSO	0.492862
S4262	Ebastine	Water	0.468327
S1150	Paclitaxel	DMSO	0.465196
S1017	Cediranib (AZD2171)	DMSO	0.46385
S2284	Colchicine	DMSO	0.45852
S2736	Fedratinib (SAR302503, TG101348)	DMSO	0.454933
S2673	Trametinib (GSK1120212)	DMSO	0.450064
S4242	Cetrimonium Bromide (CTAB)	DMSO	0.449302
S3022	Cabazitaxel	DMSO	0.445884
S1452	Ispinesib (SB-715992)	DMSO	0.444804
S1149	Gemcitabine HCl	Water	0.441638
S3019	Ciclopirox ethanolamine	DMSO	0.428678
S1909	Fluvastatin Sodium	DMSO	0.420777
S1792	Simvastatin	DMSO	0.403637
S4297	Mupirocin	DMSO	0.401277
S1759	Pitavastatin Calcium	DMSO	0.385679
S1424	Prazosin HCl	Water	0.385282
S7765	Dovitinib (TKI258) Lactate	DMSO	0.383902
S7787	Docetaxel Trihydrate	DMSO	0.380913
S1615	Risperidone	Water	0.368916
S1018	Dovitinib (TKI-258, CHIR-258)	DMSO	0.368534
S1640	Albendazole	DMSO	0.357423
S2061	Lovastatin	DMSO	0.356886
S3173	Antipyrine	DMSO	0.35525
S1141	Tanespimycin (17-AAG)	DMSO	0.345446
S2235	Volasertib (BI 6727)	DMSO	0.344821
S1011	Afatinib (BIBW2992)	DMSO	0.34393
S7977	Napabucasin	DMSO	0.342601
S1367	Amonafide	DMSO	0.338352
S1047	Vorinostat (SAHA, MK0683)	DMSO	0.324998
S2625	Fostamatinib (R788)	DMSO	0.322947
S7204	Fosbretabulin (Combretastatin A4 Phosphate (CA4P)) Disodium	Water	0.320052
S2753	Tivantinib (ARQ 197)	DMSO	0.314682
S2528	Ciclopirox	DMSO	0.30744
S2077	Atorvastatin Calcium	DMSO	0.307224
S1490	Ponatinib (AP24534)	DMSO	0.294284
S2476	Itraconazole	Water	0.274731
S2180	Ixazomib (MLN2238)	DMSO	0.264701
S2181	Ixazomib Citrate (MLN9708)	DMSO	0.261875
S1085	Belinostat (PXD101)	DMSO	0.259467
S2150	Neratinib (HKI-272)	Water	0.258622
S1225	Etoposide	DMSO	0.257577
S4610	Mebendazole	DMSO	0.245078
S1130	YM155 (Sepantronium Bromide)	DMSO	0.230545
S3646	Thimerosal	DMSO	0.2274
S1917	Crystal Violet	DMSO	0.217683
S4081	Sulfacetamide Sodium	DMSO	0.216583
S1013	Bortezomib (PS-341)	DMSO	0.216375
S1157	Delanzomib (CEP-18770)	DMSO	0.215387
S1680	Disulfiram	DMSO	0.210889
S4047	Bisacodyl	DMSO	0.21005
S2853	Carfilzomib (PR-171)	DMSO	0.201013
S1021	Dasatinib	DMSO	0.200869
S2658	Omipalisib (GSK2126458, GSK458)	DMSO	0.200069
S4290	Digoxin	DMSO	0.192484
S1837	Flubendazole	Water	0.19147
S8078	Bardoxolone Methyl	DMSO	0.186206
S1046	Vandetanib (ZD6474)	Water	0.185114
S3185	Adrenalone HCl	DMSO	0.18009
S4090	Fenspiride HCl	DMSO	0.18009
S4549	Antimonyl potassium tartrate trihydrate	Water	0.165447
S1023	Erlotinib HCl (OSI-744)	Water	0.160394
S1241	Vincristine sulfate	DMSO	0.158582
S4259	Vilazodone HCl	DMSO	0.151694
S2206	R788 (Fostamatinib) Disodium	Water	0.147414
S4225	Mexiletine HCl	DMSO	0.146561
S2768	Dinaciclib (SCH727965)	DMSO	0.145045
S3160	Ethynodiol diacetate	DMSO	0.144416
S1362	Rigosertib (ON-01910)	DMSO	0.141345
S7654	Defactinib (VS-6063, PF-04554878)	Water	0.140064
S1786	Verteporfin	DMSO	0.133821
S1096	Quisinostat (JNJ-26481585) 2HCl	DMSO	0.133215
S1364	Patupilone (EPO906, Epothilone B)	DMSO	0.123751
S3035	Daunorubicin HCl	DMSO	0.108676
S1111	Foretinib (GSK1363089)	DMSO	0.106429
S1090	Abexinostat (PCI-24781)	DMSO	0.106255
S4236	Proflavine Hemisulfate	Water	0.103119
S1159	Ganetespib (STA-9090)	DMSO	0.0993934
S2485	Mitoxantrone 2HCl	DMSO	0.0902212
S4016	Ouabain	DMSO	0.0878652
S4237	Primaquine Diphosphate	DMSO	0.0855909
S3175	Atomoxetine HCl	DMSO	0.0849109
S4195	Broxyquinoline	DMSO	0.0845351
S1208	Doxorubicin (Adriamycin) HCl	DMSO	0.0816561
S4733	Retigabine	DMSO	0.0574726
S1231	Topotecan HCl	DMSO	0.0520197
S1228	Idarubicin HCl	DMSO	0.0508581
S4075	Zinc Pyrithione	DMSO	0.0354628
S1230	Flavopiridol (Alvocidib)	DMSO	0.0334382
S4696	CarbinoxaMine Maleate	DMSO	0.0300775
S1223	Epirubicin HCl	DMSO	0.0251037
S5012	Octenidine Dihydrochloride	DMSO	0.0212517
S4690	Escin	DMSO	0.00719832
