# Supplementary material for: Large-scale chemical screen identifies Gallic acid as a geroprotector for human stem cells
Source: Protein Cell. 2021 Sep 20;13(7):532–9. doi: 10.1007/s13238-021-00872-5 (PMC9226226; doi:10.1007/s13238-021-00872-5)
Supplement: Supplementary file 3 — Supplementary file3 (XLSX 540 kb) [file 13238_2021_872_MOESM3_ESM.xlsx]

## Sheet: Sheet1
Table S2. Top 20 candidates from FDA-approved drug library screening.
Compound name	Chemical formula
Cabozantinib
Bicalutamide
Plerixafor
Azilsartan Medoxomil
Icotinib
Cladribine
Baricitinib
Alosetron Hydrochloride
Minocycline HCl
Alverine Citrate
Gallic acid
Rofecoxib
Fenoprofen calcium hydrate
Amiodarone HCl
Doxepin HCl
Indacaterol Maleate
Aztreonam
Lomitapide
Deflazacort
Alfacalcidol
	Note: The Chemical formulas of top 20 candidates are drawed by InDraw (version 5.2.2)
