# Supplementary material for: Large-scale chemical screen identifies Gallic acid as a geroprotector for human stem cells
Source: Protein Cell. 2021 Sep 20;13(7):532–9. doi: 10.1007/s13238-021-00872-5 (PMC9226226; doi:10.1007/s13238-021-00872-5)
Supplement: Supplementary file 4 — Supplementary file4 (XLSX 12 kb) [file 13238_2021_872_MOESM4_ESM.xlsx]

## Sheet: qPCR primers
Table S3. Primer sequences.
Name	Sequence (5'-3')
tel 1-F	GGTTTTTGAGGGTGAGGGTGAGGGTGAGGGTGAGGGT
tel 1-R	TCCCGACTATCCCTATCCCTATCCCTATCCCTATCC-CTA
36B4u-F	CAGCAAGTGGGAAGGTGTAATCC
36B4d-R	CCCATTCTATCATCAACGGGTACAA
LINE1-F	TGGAGGCATCACACTACCTG
LINE1-R	ATGCFFCATTATTTCTGAGG
5S-F	CTCGTCTGATCTCGGAAGCTAAG
5S-R	GCGGTCTCCCATCCAAGTAC

## Sheet: PCR primers
Table S3. Primer sequences.
Name	Sequence (5'-3')
LMNA-F	TTGGGCCTGAGTGGTCAGTC
LMNA-R	GACCCGCCTGCAGGATTTGG
