# Supplementary material for: Large-scale chemical screen identifies Gallic acid as a geroprotector for human stem cells
Source: Protein Cell. 2021 Sep 20;13(7):532–9. doi: 10.1007/s13238-021-00872-5 (PMC9226226; doi:10.1007/s13238-021-00872-5)
Supplement: Supplementary file 5 — Supplementary file5 (XLSX 276 kb) [file 13238_2021_872_MOESM5_ESM.xlsx]

## Sheet: WS hMSCs
Table S4. Differentially expressed genes in GA-treated WS hMSCs compared to vehicle control.
Gene ID	Symbol	Log2(Fold Change)	P value	Adjust P value	DMSO-treated WS hMSCs replicate 1	DMSO-treated WS hMSCs replicate 2	DMSO-treated WS hMSCs replicate 3	GA-treated WS hMSCs replicate 1	GA-treated WS hMSCs replicate 2	GA-treated WS hMSCs replicate 3
ENSG00000000971	CFH	1.1592	0.00530638	0.0295141	30.3126	21.2168	29.5716	83.6227	44.8679	53.2624
ENSG00000002745	WNT16	1.34832	0.00103049	0.00804298	15.7176	29.7035	35.486	81.5057	74.2045	51.487
ENSG00000003989	SLC7A2	1.13356	0.00373871	0.0226091	22.4538	43.4944	55.2004	125.963	77.6559	63.9149
ENSG00000004139	SARM1	0.833888	0.00113084	0.00871581	138.091	102.901	113.358	137.607	232.968	259.21
ENSG00000004399	PLXND1	0.620634	1.1717e-07	3.67991e-06	1868.15	1527.61	2000.03	2416.59	2930.22	2948.07
ENSG00000004660	CAMKK1	0.507194	0.00999978	0.0476631	244.746	216.411	192.216	245.575	304.584	376.388
ENSG00000004777	ARHGAP33	0.876973	0.00241992	0.0160259	86.447	95.4756	54.2147	107.969	151.86	172.215
ENSG00000004779	NDUFAB1	-0.556747	3.43869e-08	1.27792e-06	1858.05	2213.97	1942.86	1416.29	1349.49	1324.46
ENSG00000005339	CREBBP	0.87089	2.13787e-14	2.75766e-12	645.545	562.245	614.104	1129.44	1049.22	1153.13
ENSG00000005379	BZRAP1	2.01943	2.65845e-06	5.47103e-05	14.5949	23.3385	13.8001	70.9205	52.6335	86.1075
ENSG00000005810	MYCBP2	0.731813	2.47912e-09	1.18989e-07	685.962	668.329	744.22	1299.86	1012.98	1175.32
ENSG00000007545	CRAMP1L	0.997657	3.54392e-05	0.000500969	75.2201	110.327	99.5578	157.719	197.591	213.937
ENSG00000008118	CAMK1G	-0.834891	1.42388e-05	0.000229585	277.304	349.016	269.102	190.533	161.352	150.91
ENSG00000008300	CELSR3	1.1179	0.000327389	0.0031829	85.3243	54.1028	72.9434	132.314	106.13	221.927
ENSG00000008394	MGST1	-0.866046	8.37298e-13	8.17327e-11	5103.74	6648.28	5877.86	3847.7	2959.55	2869.07
ENSG00000008441	NFIX	0.504828	0.000761187	0.00634557	958.775	692.729	659.448	1033.11	981.053	1262.32
ENSG00000008710	PKD1	0.834493	8.21899e-09	3.4618e-07	1155.25	1122.37	1175.97	1503.09	2157.11	2495.34
ENSG00000009413	REV3L	0.560953	0.000973014	0.00771945	370.487	334.165	420.903	694.386	472.838	496.228
ENSG00000010278	CD9	-0.80702	1.88608e-24	8.0142e-22	8147.35	8765.72	7792.13	4664.88	4716.3	4738.58
ENSG00000010292	NCAPD2	0.731752	1.7147e-14	2.29373e-12	1288.85	1207.24	1180.89	2149.84	1971.6	1984.91
ENSG00000011028	MRC2	0.59078	2.60888e-08	9.94472e-07	9366.58	7842.79	9068.64	11122.9	13941.8	14507.8
ENSG00000011198	ABHD5	-0.524276	5.39821e-05	0.000716801	652.282	633.321	592.418	430.816	464.21	410.12
ENSG00000011201	KAL1	1.72303	0.00799664	0.0405644	6.73613	6.36504	8.87149	26.4629	25.0225	21.305
ENSG00000011422	PLAUR	-0.715757	3.65955e-16	6.4475e-14	5430.44	5989.5	5648.18	3771.49	3323.67	3300.49
ENSG00000013293	SLC7A14	5.17017	2.27615e-05	0.000347607	0	1.06084	0.985721	20.1118	21.5711	33.7329
ENSG00000013297	CLDN11	0.649579	0.0042227	0.0248935	129.109	132.605	138.001	169.362	189.826	267.2
ENSG00000013563	DNASE1L1	-0.536215	0.000411083	0.00382662	491.737	544.211	432.732	310.145	369.297	332.002
ENSG00000013588	GPRC5A	-0.534074	4.89924e-10	2.74338e-08	3086.27	3392.57	3159.24	2292.74	2196.8	2167.78
ENSG00000013810	TACC3	0.604917	4.93162e-07	1.28837e-05	652.282	587.705	590.447	934.669	848.175	1000.45
ENSG00000015153	YAF2	-0.526869	0.00237039	0.0157884	425.499	408.423	373.588	342.959	263.167	233.467
ENSG00000015475	BID	-0.518546	1.31483e-05	0.000216102	964.389	1189.2	1016.28	748.37	699.766	765.203
ENSG00000015568	RGPD5	1.78364	0.00964258	0.0463428	5.61344	18.0343	7.88577	45.5161	54.3591	8.87707
ENSG00000020181	GPR124	0.898687	4.89095e-08	1.73611e-06	534.399	443.431	395.274	653.104	909.437	993.344
ENSG00000020633	RUNX3	1.97805	4.2213e-07	1.13145e-05	16.8403	21.2168	18.7287	81.5057	74.2045	68.3534
ENSG00000024526	DEPDC1	0.551258	0.00324677	0.0203233	276.181	250.358	324.302	527.14	380.514	341.767
ENSG00000025772	TOMM34	-0.655862	1.56445e-11	1.22171e-09	2169.03	2439.93	2173.52	1528.5	1406.43	1371.51
ENSG00000026508	CD44	-0.502391	5.25095e-08	1.84127e-06	18357.1	19101.5	18815.4	15124.1	12608.7	11997.4
ENSG00000026950	BTN3A1	1.33793	9.47327e-07	2.22537e-05	55.0117	63.6504	70.9719	176.772	183.786	119.84
ENSG00000029534	ANK1	0.90966	0.00462612	0.0266588	59.5025	73.198	50.2718	71.979	131.152	139.37
ENSG00000031081	ARHGAP31	0.519428	2.71828e-06	5.57036e-05	840.893	867.767	960.093	1388.77	1214.02	1225.92
ENSG00000038219	BOD1L1	0.616076	1.07757e-06	2.48684e-05	792.618	810.482	915.735	1503.09	1225.24	1136.26
ENSG00000038427	VCAN	0.848894	3.47106e-18	8.35773e-16	4678.24	4633.75	5327.82	9897.12	8411	8065.7
ENSG00000041353	RAB27B	-0.791548	4.82034e-08	1.71949e-06	879.065	1246.49	980.793	664.747	604.853	526.41
ENSG00000041880	PARP3	-0.69632	0.000890891	0.00722667	191.98	217.472	251.359	135.49	151.86	120.728
ENSG00000041982	TNC	0.621566	3.85958e-10	2.22149e-08	9620.31	7840.67	10161.8	14164	13350.8	14985.4
ENSG00000046604	DSG2	0.771535	0.00471551	0.0270683	70.7293	57.2854	93.6435	127.022	124.249	127.83
ENSG00000048342	CC2D2A	0.579169	0.00112378	0.00867265	208.82	309.765	234.602	396.943	358.08	371.061
ENSG00000048707	VPS13D	0.556593	5.88227e-06	0.000107981	619.724	519.812	626.919	891.27	879.238	828.23
ENSG00000049192	ADAMTS6	0.662193	0.000416741	0.00385692	303.126	242.932	314.445	583.242	381.377	399.468
ENSG00000049239	H6PD	0.752655	3.82737e-09	1.77224e-07	904.886	731.98	980.793	1344.31	1423.69	1642.26
ENSG00000049245	VAMP3	-0.574052	4.07272e-07	1.09365e-05	6358.9	7604.1	6641.79	5477.82	4340.1	4026.64
ENSG00000049246	PER3	0.733851	0.0096142	0.0462679	53.889	63.6504	80.8291	115.378	100.953	114.514
ENSG00000049618	ARID1B	0.593763	1.82919e-08	7.20061e-07	812.826	753.196	761.963	1204.59	1182.96	1125.61
ENSG00000050130	JKAMP	-0.536852	1.40385e-06	3.13013e-05	1798.55	1901.03	1740.78	1436.4	1195.04	1121.17
ENSG00000051341	POLQ	0.708723	0.00879171	0.0434681	86.447	71.0763	69.9862	119.612	104.404	147.359
ENSG00000052802	MSMO1	-0.903912	5.28452e-17	1.00455e-14	1918.67	2251.1	1826.54	1118.85	1065.61	1020.86
ENSG00000053254	FOXN3	0.766839	2.20244e-12	1.98867e-10	1178.82	1039.62	1320.87	2106.44	2025.96	1892.59
ENSG00000054654	SYNE2	1.57286	2.45404e-14	3.10996e-12	116.76	101.841	114.344	405.411	285.601	300.933
ENSG00000056558	TRAF1	1.45925	2.53387e-05	0.00037739	49.3983	24.3993	32.5288	84.6812	103.541	102.974
ENSG00000056998	GYG2	1.01788	0.000144019	0.00162674	59.5025	96.5364	112.372	149.251	182.06	213.05
ENSG00000058056	USP13	0.500548	0.00360819	0.0220226	380.591	259.906	325.288	509.146	396.045	461.607
ENSG00000058085	LAMC2	-0.506658	1.44536e-11	1.13484e-09	17345.5	17722.4	15976.6	11939	11827.9	12159.8
ENSG00000058453	CROCC	0.510114	0.0102837	0.0487908	293.022	229.141	239.53	266.746	371.886	443.853
ENSG00000058799	YIPF1	-0.508346	0.000160374	0.00177407	691.576	772.292	738.305	592.768	502.175	455.394
ENSG00000059915	PSD	1.46211	0.000493398	0.00444396	17.963	24.3993	27.6002	45.5161	62.1247	85.2198
ENSG00000060718	COL11A1	1.18179	8.94877e-45	3.23207e-41	2477.77	2291.41	2581.6	5388.9	5536.87	5750.56
ENSG00000060749	QSER1	0.610419	0.000171489	0.00187975	518.682	391.45	510.604	888.094	663.527	619.619
ENSG00000063127	SLC6A16	1.66105	0.00957571	0.046175	13.4723	5.3042	6.90005	20.1118	27.611	32.8451
ENSG00000063169	GLTSCR1	1.21126	0.00032487	0.0031648	101.042	58.3462	86.7435	92.0908	195.003	281.403
ENSG00000065060	UHRF1BP1	0.589826	0.00182553	0.0128275	197.593	175.039	208.973	326.023	309.761	240.568
ENSG00000065526	SPEN	0.934508	1.38268e-08	5.57977e-07	545.626	414.788	524.404	1173.89	739.457	926.766
ENSG00000065923	SLC9A7	0.582705	0.00169642	0.0120968	307.616	248.237	256.288	315.437	492.684	405.682
ENSG00000066279	ASPM	1.16006	4.2408e-12	3.62526e-10	463.67	315.069	408.089	1065.92	862.844	724.369
ENSG00000067064	IDI1	-0.617329	9.38222e-07	2.21479e-05	1170.96	1393.94	1163.15	917.733	802.445	711.941
ENSG00000067560	RHOA	-0.538159	5.61928e-10	3.08676e-08	27712.4	30465.2	28967.4	22240.5	19146.5	18629.4
ENSG00000068650	ATP11A	0.894687	3.6688e-08	1.34868e-06	299.758	262.027	377.531	547.252	548.768	651.577
ENSG00000068654	POLR1A	0.542403	1.6583e-06	3.61896e-05	1112.58	961.121	1207.51	1713.74	1487.54	1580.12
ENSG00000069399	BCL3	0.799388	0.000997341	0.00785209	111.146	157.004	84.772	189.474	205.357	218.376
ENSG00000070444	MNT	0.565906	0.00126065	0.00955544	236.887	220.655	187.287	305.911	299.407	347.981
ENSG00000070831	CDC42	-0.505164	7.341e-09	3.14705e-07	11592.9	12812.8	12507.8	9576.39	8244.47	8191.76
ENSG00000071242	RPS6KA2	0.726125	6.31331e-12	5.27216e-10	1139.53	1097.97	1353.4	1937.08	2047.53	1957.39
ENSG00000071246	VASH1	0.521762	0.0102995	0.0488178	140.336	211.107	181.373	285.799	233.831	246.782
ENSG00000072041	SLC6A15	-0.511881	0.00144036	0.0106385	562.467	533.603	498.775	458.337	313.212	348.869
ENSG00000072071	LPHN1	0.74541	0.000201567	0.00214594	186.366	159.126	231.644	275.214	307.172	385.265
ENSG00000072121	ZFYVE26	0.548192	0.000296844	0.00294136	477.142	367.051	552.99	666.864	703.217	673.769
ENSG00000072501	SMC1A	0.523318	7.15594e-07	1.77327e-05	1115.95	1010.98	1064.58	1554.96	1393.49	1638.71
ENSG00000072840	EVC	0.704345	3.89605e-10	2.23358e-08	629.828	639.687	662.405	1005.59	1011.25	1130.94
ENSG00000072952	MRVI1	0.804565	0.00537583	0.0297908	66.2386	58.3462	49.2861	103.734	100.953	98.5354
ENSG00000072954	TMEM38A	-0.980872	0.00151721	0.0110759	107.778	88.0497	89.7006	39.1651	55.222	49.7116
ENSG00000073009	IKBKG	-0.630276	0.00369374	0.0223803	440.094	333.104	247.416	174.655	247.636	235.242
ENSG00000073464	CLCN4	1.14389	0.000387476	0.00364681	43.7848	77.4413	37.4574	101.617	130.289	118.065
ENSG00000073756	PTGS2	-0.929537	1.69831e-06	3.68955e-05	323.334	517.69	357.817	222.288	212.26	195.295
ENSG00000074047	GLI2	0.842709	6.5608e-09	2.85493e-07	746.587	698.033	977.835	1249.05	1387.45	1708.84
ENSG00000074181	NOTCH3	1.31779	3.72597e-20	1.1453e-17	656.772	532.542	559.89	1183.42	1431.46	1741.68
ENSG00000074319	TSG101	-0.541726	1.40398e-06	3.13013e-05	1900.71	2369.92	2021.71	1588.83	1320.15	1415.89
ENSG00000074527	NTN4	0.549645	7.19313e-12	5.97236e-10	3571.27	3500.77	3803.9	5501.1	5191.73	5229.48
ENSG00000074590	NUAK1	0.75206	4.27591e-11	3.13574e-09	672.49	661.964	795.477	1224.7	1192.45	1172.66
ENSG00000075218	GTSE1	0.70168	1.08112e-05	0.000183106	469.284	303.4	394.289	590.651	653.173	652.464
ENSG00000075275	CELSR1	1.91077	0.000213923	0.00225588	11.2269	15.9126	10.8429	48.6917	29.3367	64.8026
ENSG00000075643	MOCOS	0.793063	3.34333e-10	1.94762e-08	424.376	417.971	450.475	691.21	763.617	784.733
ENSG00000075651	PLD1	0.611018	0.00886638	0.0437027	110.023	126.24	132.087	184.182	230.379	148.247
ENSG00000075702	WDR62	0.890178	3.09304e-06	6.20628e-05	198.716	137.909	167.573	303.794	292.504	337.329
ENSG00000075886	TUBA3D	4.04924	0.00471593	0.0270683	1.12269	0	0.985721	3.17555	14.6683	16.8664
ENSG00000076201	PTPN23	0.750335	3.61366e-07	9.98213e-06	771.287	594.07	643.676	1005.59	994.859	1376.83
ENSG00000076641	PAG1	0.570485	0.000582984	0.00513559	255.973	206.864	256.288	365.188	337.372	365.735
ENSG00000076706	MCAM	0.639195	1.50031e-06	3.3193e-05	554.608	441.309	484.975	709.205	773.971	821.129
ENSG00000077092	RARB	-0.519718	3.7331e-05	0.000523612	1225.98	1251.79	1285.38	1048.99	805.033	774.08
ENSG00000077264	PAK3	1.25173	8.78643e-07	2.08436e-05	68.484	61.5287	98.5721	170.421	170.843	204.173
ENSG00000077684	JADE1	0.899663	2.85562e-06	5.79426e-05	196.47	179.282	298.674	428.699	429.696	402.131
ENSG00000077942	FBLN1	0.635973	1.73814e-09	8.6292e-08	1771.6	1730.23	1698.4	2391.19	2604.92	3082.12
ENSG00000078177	N4BP2	0.982884	3.55722e-05	0.000502357	117.882	76.3805	132.087	229.698	224.339	191.745
ENSG00000078687	TNRC6C	1.0685	0.000724375	0.00610563	58.3798	43.4944	68.0148	113.261	87.1472	156.236
ENSG00000078699	CBFA2T2	0.549227	0.000762097	0.00634949	243.623	253.541	256.288	404.353	377.063	322.238
ENSG00000079308	TNS1	0.912232	1.38638e-17	2.98941e-15	1520.12	1328.17	1595.88	2761.67	2529.86	3073.24
ENSG00000079432	CIC	0.576144	5.57875e-07	1.43155e-05	1074.41	894.288	900.949	1292.45	1497.9	1484.25
ENSG00000079435	LIPE	1.04528	0.00132936	0.00995608	43.7848	36.0686	39.4289	81.5057	83.6958	80.7813
ENSG00000079459	FDFT1	-0.571415	6.65968e-10	3.60346e-08	3597.09	4247.6	3709.27	2476.93	2671.36	2625.84
ENSG00000079931	MOXD1	0.512532	0.000200416	0.00213841	344.665	343.712	380.488	514.438	521.158	490.014
ENSG00000080493	SLC4A4	1.04225	3.24143e-07	9.05783e-06	204.329	150.639	238.545	490.092	327.018	407.457
ENSG00000080573	COL5A3	2.46213	9.40387e-24	3.77382e-21	40.4168	51.9812	84.772	324.964	305.447	351.532
ENSG00000080603	SRCAP	0.841605	2.48958e-13	2.66422e-11	906.009	803.056	972.907	1562.37	1475.46	1769.2
ENSG00000080815	PSEN1	-0.560833	5.97886e-09	2.65774e-07	1699.75	1788.58	1712.2	1239.52	1111.34	1176.21
ENSG00000080823	MOK	-0.973061	4.15668e-34	6.00516e-31	5209.27	5308.44	5161.24	2665.34	2547.11	2774.97
ENSG00000081923	ATP8B1	0.550815	1.1323e-05	0.000189992	678.103	562.245	731.405	1007.71	941.362	940.969
ENSG00000082497	SERTAD4	1.3662	8.01837e-12	6.54471e-10	107.778	125.179	129.129	308.028	358.943	267.2
ENSG00000082512	TRAF5	0.620423	1.93714e-05	0.000301897	322.211	320.374	332.188	549.369	499.586	450.955
ENSG00000083807	SLC27A5	0.968733	0.00343676	0.0212189	35.926	44.5553	48.3003	69.862	83.6958	98.5354
ENSG00000083857	FAT1	0.562786	2.33285e-10	1.43416e-08	8205.73	7934.02	9319.01	13486.5	11871	12253
ENSG00000084112	SSH1	0.586341	2.20214e-09	1.06402e-07	2045.54	1802.37	2234.63	3142.73	2981.99	3010.21
ENSG00000084636	COL16A1	1.61179	1.28033e-17	2.80257e-15	127.986	109.267	153.773	363.071	390.005	442.966
ENSG00000084774	CAD	0.637329	7.8524e-10	4.18611e-08	1685.15	1337.72	1621.51	2376.37	2428.04	2419
ENSG00000085117	CD82	1.36574	6.52078e-08	2.20107e-06	69.6066	85.928	69.0005	149.251	198.454	229.916
ENSG00000085185	BCORL1	1.07389	1.7947e-07	5.44128e-06	142.581	105.023	109.415	248.751	243.322	258.323
ENSG00000085840	ORC1	0.682006	0.00313408	0.0197462	129.109	97.5973	137.015	224.405	161.352	198.846
ENSG00000085999	RAD54L	0.668578	0.00982666	0.0470397	95.4285	91.2322	115.329	149.251	124.249	206.836
ENSG00000086666	ZFAND6	-0.540381	2.05438e-07	6.09437e-06	1439.29	1704.77	1586.03	1119.91	1092.36	1041.28
ENSG00000086758	HUWE1	0.828851	7.81543e-16	1.28306e-13	2593.41	2631.94	3174.02	5343.38	4510.95	5070.58
ENSG00000087258	GNAO1	3.7734	8.88065e-08	2.91588e-06	3.36806	2.12168	3.94289	42.3406	27.611	59.4763
ENSG00000087494	PTHLH	-1.2649	8.95091e-06	0.000155612	189.734	210.046	211.93	131.256	70.7532	54.1501
ENSG00000088726	TMEM40	-1.22138	1.70748e-28	9.86719e-26	1420.2	1609.29	1458.87	593.827	647.133	682.646
ENSG00000088832	FKBP1A	-0.630782	9.55242e-15	1.32696e-12	17512.8	19769.8	18555.2	12830.3	11506.9	11727.5
ENSG00000089154	GCN1L1	0.540134	6.05764e-07	1.54075e-05	2944.81	2369.92	3052.78	3729.15	4023.44	4413.68
ENSG00000089289	IGBP1	-0.588622	9.08451e-07	2.14802e-05	1074.41	1266.64	1244.97	882.802	785.188	719.042
ENSG00000089916	GPATCH2L	0.541962	6.49436e-06	0.000117862	725.256	631.2	733.377	1114.62	947.402	982.691
ENSG00000090006	LTBP4	0.881338	5.24945e-08	1.84127e-06	690.453	633.321	629.876	841.519	1320.15	1433.65
ENSG00000090615	GOLGA3	0.665192	3.75476e-12	3.22887e-10	1495.42	1371.67	1528.85	2165.72	2419.41	2384.38
ENSG00000090971	NAT14	0.641742	0.00187	0.0131018	454.689	466.77	475.118	425.523	811.073	940.081
ENSG00000090975	PITPNM2	0.574889	0.00135675	0.0101193	299.758	275.818	207.987	339.783	392.594	432.313
ENSG00000091262	ABCC6	2.4286	0.00647169	0.0344624	4.49075	1.06084	3.94289	10.5852	17.2569	23.0804
ENSG00000091656	ZFHX4	1.1946	1.18958e-18	3.12471e-16	477.142	416.91	569.747	1199.3	1013.84	1140.7
ENSG00000091879	ANGPT2	-0.826876	0.00150293	0.0109827	149.317	196.255	129.129	107.969	75.0674	85.2198
ENSG00000092108	SCFD1	-0.503117	7.03468e-05	0.00089463	1887.24	2204.43	1869.91	1693.62	1289.95	1225.92
ENSG00000092621	PHGDH	0.727727	1.6999e-11	1.32035e-09	929.586	942.026	1119.78	1702.09	1576.42	1678.65
ENSG00000092847	AGO1	0.601575	8.17918e-07	1.976e-05	601.761	544.211	670.29	894.445	965.522	896.584
ENSG00000092853	CLSPN	0.56804	0.00323238	0.0202595	147.072	170.795	160.673	262.512	226.928	221.039
ENSG00000093072	CECR1	1.80801	4.58317e-12	3.87211e-10	46.0302	56.2245	58.1576	226.522	164.803	172.215
ENSG00000094916	CBX5	0.718777	3.1233e-10	1.83424e-08	1508.89	1293.16	1715.16	2699.21	2432.36	2306.26
ENSG00000095303	PTGS1	1.89568	2.48572e-05	0.000372137	17.963	22.2776	11.8287	73.0375	77.6559	42.6099
ENSG00000095397	DFNB31	0.58893	0.00866892	0.0429639	131.354	146.396	159.687	177.831	200.18	279.628
ENSG00000095539	SEMA4G	0.669481	0.00887846	0.0437175	97.6738	71.0763	78.8577	140.782	127.701	125.167
ENSG00000095587	TLL2	-1.61834	0.00117047	0.00896118	46.0302	56.2245	47.3146	27.5214	13.8055	7.98936
ENSG00000096433	ITPR3	0.517439	0.00170246	0.0121279	469.284	370.233	423.86	648.87	468.524	691.523
ENSG00000096696	DSP	0.571027	1.11888e-09	5.83552e-08	3288.35	2966.11	3452.98	5233.3	4681.79	4509.55
ENSG00000097021	ACOT7	-0.624031	3.11981e-10	1.83424e-08	4334.7	4711.19	4181.43	2502.33	3097.61	2979.14
ENSG00000099284	H2AFY2	1.61573	3.52937e-07	9.78672e-06	39.2941	50.9203	27.6002	127.022	128.564	104.749
ENSG00000099998	GGT5	0.624106	0.000413917	0.0038431	248.114	199.438	196.159	326.023	302.858	362.184
ENSG00000100036	SLC35E4	-0.584804	5.75547e-05	0.000755216	493.983	455.1	472.16	288.975	314.938	342.655
ENSG00000100105	PATZ1	0.634607	5.25694e-05	0.000701914	278.427	281.123	356.831	439.284	505.626	478.474
ENSG00000100138	NHP2L1	-0.597907	1.4638e-12	1.35561e-10	3726.2	3951.63	3605.77	2443.05	2423.73	2587.66
ENSG00000100154	TTC28	0.737225	5.29788e-07	1.36618e-05	264.954	281.123	301.631	489.034	479.741	445.629
ENSG00000100300	TSPO	0.840376	9.8108e-08	3.16377e-06	511.946	459.344	427.803	635.109	911.163	955.172
ENSG00000100345	MYH9	0.727597	3.52229e-14	4.2055e-12	49546.5	39366.7	47574.9	71050.7	73273.5	81681.4
ENSG00000100350	FOXRED2	0.920241	7.97566e-07	1.9398e-05	244.746	232.324	356.831	628.758	479.741	473.148
ENSG00000100354	TNRC6B	0.907667	9.68446e-11	6.5996e-09	293.022	294.914	313.459	605.471	532.374	554.817
ENSG00000100393	EP300	0.662118	2.09733e-06	4.42337e-05	904.886	607.861	818.149	1328.44	1138.95	1221.48
ENSG00000100503	NIN	0.539388	1.32492e-05	0.000217267	849.875	804.117	1018.25	1450.17	1212.3	1225.04
ENSG00000100554	ATP6V1D	-0.631619	1.00979e-10	6.78533e-09	2739.36	2995.81	2674.26	1992.13	1721.37	1716.82
ENSG00000100836	PABPN1	0.597191	0.000959278	0.00763985	696.066	554.819	594.39	613.939	1102.71	1071.46
ENSG00000100842	EFS	1.55582	1.53148e-17	3.25373e-15	223.415	206.864	230.659	469.981	694.589	776.743
ENSG00000100888	CHD8	0.522284	2.23743e-06	4.69145e-05	1191.17	1020.53	1166.11	1771.95	1474.6	1606.75
ENSG00000100968	NFATC4	0.501984	9.3977e-05	0.00114476	877.942	883.68	970.935	1047.93	1403.85	1415.89
ENSG00000101004	NINL	1.09111	5.86889e-07	1.49802e-05	88.6923	102.901	92.6578	194.767	193.277	217.488
ENSG00000101057	MYBL2	0.738378	5.66232e-08	1.95289e-06	535.522	454.04	473.146	929.376	733.417	778.519
ENSG00000101132	PFDN4	-0.681937	2.76791e-07	7.94989e-06	764.55	929.296	863.492	602.295	502.175	491.789
ENSG00000101160	CTSZ	2.43796	8.10759e-16	1.31607e-13	23.5764	36.0686	37.4574	136.548	210.534	180.204
ENSG00000101210	EEF1A2	-1.0645	2.49075e-10	1.52474e-08	773.532	805.178	612.133	264.629	396.045	384.377
ENSG00000101224	CDC25B	0.63651	8.46833e-10	4.49786e-08	1046.35	1054.47	1205.54	1679.86	1642.85	1818.91
ENSG00000101306	MYLK2	1.47151	0.00430515	0.0252114	13.4723	14.8518	10.8429	34.931	38.828	34.6206
ENSG00000101310	SEC23B	-0.511574	1.77956e-06	3.8315e-05	2052.27	2460.09	2265.19	1728.56	1604.03	1423.88
ENSG00000101425	BPI	-2.60183	0.00926156	0.0450511	17.963	13.7909	8.87149	4.23406	1.72569	0.887707
ENSG00000101447	FAM83D	0.532181	0.000200929	0.00214072	342.42	360.686	305.574	503.853	485.781	468.709
ENSG00000101464	PIGU	-0.589225	1.71187e-05	0.000272371	900.396	985.52	969.95	760.014	534.963	606.304
ENSG00000101493	ZNF516	0.703465	1.40507e-05	0.000227313	438.971	321.435	396.26	531.375	615.207	735.021
ENSG00000101825	MXRA5	1.9404	8.6139e-54	6.22225e-50	340.174	297.035	375.56	1378.19	1283.91	1228.59
ENSG00000101844	ATG4A	-0.597326	8.22282e-06	0.00014382	776.9	919.748	966.993	663.689	571.202	528.185
ENSG00000101871	MID1	0.718442	2.77919e-06	5.67104e-05	333.438	388.267	355.845	685.918	589.322	499.779
ENSG00000101938	CHRDL1	1.02136	9.02197e-05	0.00111497	75.2201	57.2854	68.0148	134.431	129.427	142.921
ENSG00000102007	PLP2	-0.758977	1.28367e-12	1.20424e-10	3066.06	3395.75	3063.62	2169.96	1754.16	1707.95
ENSG00000102057	KCND1	1.00912	5.80361e-05	0.000760152	95.4285	83.8064	97.5864	133.373	211.397	211.274
ENSG00000102081	FMR1	0.558548	0.00510936	0.0286583	250.359	248.237	283.888	495.385	279.561	379.938
ENSG00000102265	TIMP1	-0.747256	2.0135e-18	5.01536e-16	16578.7	17625.9	15678.9	10801.1	9327.34	9591.67
ENSG00000102385	DRP2	-0.535694	1.65982e-09	8.26878e-08	2629.33	2529.04	2689.05	1699.98	1870.64	1841.1
ENSG00000102452	NALCN	0.796614	2.05907e-08	8.03983e-07	321.089	282.183	334.16	555.72	553.083	520.196
ENSG00000102996	MMP15	-0.544102	0.0081116	0.040932	221.169	198.377	257.273	139.724	145.821	178.429
ENSG00000103034	NDRG4	0.826243	2.82788e-06	5.7503e-05	325.579	386.146	256.288	463.63	615.207	634.71
ENSG00000103145	HCFC1R1	0.523234	9.66217e-05	0.00117302	398.554	388.267	438.646	582.183	553.946	625.833
ENSG00000103222	ABCC1	0.536309	4.64168e-07	1.22593e-05	1356.21	1222.09	1461.82	1879.92	1843.9	2135.82
ENSG00000103257	SLC7A5	0.567234	3.44489e-12	2.99809e-10	5026.27	4503.27	4748.22	6728.98	7090.85	7332.46
ENSG00000103319	EEF2K	0.525927	6.91567e-05	0.000881987	684.84	524.055	687.048	893.387	868.021	968.488
ENSG00000103335	PIEZO1	0.583262	8.11683e-07	1.96422e-05	3460.12	3143.27	3323.85	3966.26	5099.41	5803.83
ENSG00000103381	CPPED1	-0.578283	3.8049e-07	1.03326e-05	1524.61	1766.3	1622.5	1250.11	1011.25	1032.4
ENSG00000103485	QPRT	0.920009	1.07086e-06	2.47532e-05	161.667	251.419	264.173	404.353	464.21	414.559
ENSG00000103489	XYLT1	0.70668	2.09564e-06	4.42337e-05	328.948	294.914	347.96	465.747	555.671	563.694
ENSG00000103647	CORO2B	-0.99466	3.05863e-20	9.81957e-18	1472.97	1496.85	1318.9	739.902	735.143	677.32
ENSG00000103657	HERC1	0.657691	1.44506e-07	4.48964e-06	745.465	681.059	774.777	1268.1	986.23	1220.6
ENSG00000103742	IGDCC4	1.3814	3.69098e-12	3.19303e-10	134.723	153.822	111.387	291.092	359.806	388.816
ENSG00000103769	RAB11A	-0.570074	2.17647e-09	1.0587e-07	5090.27	5833.56	5194.75	4013.89	3436.71	3409.68
ENSG00000103888	KIAA1199	2.29461	2.36189e-13	2.54644e-11	35.926	25.4602	44.3575	137.607	152.723	229.028
ENSG00000103942	HOMER2	1.55396	0.00834719	0.0417562	17.963	5.3042	10.8429	24.3458	40.5536	34.6206
ENSG00000103994	ZNF106	0.518504	5.72867e-06	0.000105699	1090.13	983.399	1294.25	1638.58	1625.6	1562.36
ENSG00000104064	GABPB1	-0.50165	0.000198653	0.00212285	599.515	625.896	670.29	472.098	472.838	395.029
ENSG00000104312	RIPK2	-0.659384	7.91714e-07	1.93208e-05	767.918	898.531	821.106	604.412	496.998	475.811
ENSG00000104324	CPQ	0.742333	7.88122e-06	0.000138684	190.857	224.898	204.044	346.134	358.08	332.89
ENSG00000104368	PLAT	-0.897869	6.86912e-26	3.20123e-23	20638.4	23564.4	19525.2	11166.3	11434.4	11599.7
ENSG00000104375	STK3	-0.528116	0.000704292	0.00595024	780.268	712.884	714.648	642.519	477.152	413.671
ENSG00000104518	GSDMD	0.637282	0.00493692	0.0279701	142.581	152.761	165.601	171.479	301.132	243.232
ENSG00000104671	DCTN6	-0.528803	0.00269442	0.0175107	487.247	568.61	504.689	427.64	392.594	262.761
ENSG00000104783	KCNN4	-0.731449	7.0223e-08	2.34734e-06	1237.2	1332.42	1171.04	600.178	878.375	771.417
ENSG00000104885	DOT1L	0.583513	0.00163428	0.0117724	586.043	332.043	385.417	572.657	635.916	742.123
ENSG00000104894	CD37	2.05903	9.33405e-05	0.00113989	7.85881	11.6692	11.8287	37.048	37.1023	56.8132
ENSG00000104897	SF3A2	0.78952	8.50808e-08	2.80631e-06	434.48	353.26	428.789	600.178	714.434	786.508
ENSG00000105011	ASF1B	0.597238	0.00031337	0.00307141	238.01	222.776	267.13	369.422	400.359	332.002
ENSG00000105329	TGFB1	0.586662	1.39002e-10	9.00522e-09	3277.13	3159.18	2940.41	4304.98	4693.01	5079.46
ENSG00000105419	MEIS3	-0.521634	0.00439134	0.0256123	385.082	357.503	318.388	191.591	261.442	284.066
ENSG00000105429	MEGF8	0.898354	1.1964e-09	6.21743e-08	1393.26	1074.63	1381	1828.06	2421.14	2922.33
ENSG00000105464	GRIN2D	2.11865	4.47593e-05	0.000615259	16.8403	12.7301	6.90005	31.7555	63.8504	61.2518
ENSG00000105486	LIG1	0.66101	2.27423e-06	4.74794e-05	327.825	403.119	397.246	600.178	617.796	567.245
ENSG00000105605	CACNG7	1.16383	1.24785e-05	0.000206301	77.4655	51.9812	63.0862	155.602	142.369	133.156
ENSG00000105755	ETHE1	-0.564913	6.37026e-06	0.000115908	742.097	917.627	817.163	575.832	540.14	559.255
ENSG00000105894	PTN	1.06098	0.008849	0.0436842	39.2941	24.3993	36.4717	96.3249	43.1422	70.1288
ENSG00000105939	ZC3HAV1	0.736635	8.96594e-08	2.93721e-06	340.174	321.435	373.588	604.412	553.946	568.132
ENSG00000106089	STX1A	-0.684453	1.13037e-07	3.57342e-06	680.349	780.778	691.976	427.64	433.147	478.474
ENSG00000106261	ZKSCAN1	0.590874	6.92956e-09	2.9884e-07	1089.01	985.52	1104.01	1498.86	1627.32	1660.01
ENSG00000106268	NUDT1	0.683122	0.00387309	0.0232756	150.44	186.708	149.83	171.479	282.15	326.676
ENSG00000106305	AIMP2	-0.710725	2.40614e-07	6.98021e-06	761.182	752.136	695.919	511.263	384.828	455.394
ENSG00000106400	ZNHIT1	-0.539168	8.33477e-11	5.78906e-09	3456.76	3704.45	3411.58	2453.64	2385.76	2436.75
ENSG00000106484	MEST	0.520432	1.51791e-08	6.0578e-07	3923.79	3412.72	4184.39	5672.58	5354.81	5500.23
ENSG00000106624	AEBP1	1.73362	1.07598e-52	5.18155e-49	963.266	796.691	969.95	2844.23	2820.64	3413.23
ENSG00000106665	CLIP2	0.509832	7.69314e-05	0.000968987	1030.63	860.341	937.421	1104.03	1474.6	1445.19
ENSG00000106688	SLC1A1	-0.602924	0.000639058	0.00551522	299.758	328.86	307.545	226.522	215.711	174.878
ENSG00000106785	TRIM14	0.586873	0.00329572	0.0205584	205.452	146.396	213.902	284.741	249.362	316.024
ENSG00000106789	CORO2A	0.730648	0.000573263	0.0050623	149.317	137.909	130.115	276.272	226.928	189.969
ENSG00000106799	TGFBR1	0.573113	3.68682e-07	1.01261e-05	761.182	730.919	816.177	1246.93	1116.52	1073.24
ENSG00000107249	GLIS3	0.824323	0.000729826	0.00614082	131.354	91.2322	134.058	265.687	200.18	166.889
ENSG00000107331	ABCA2	0.589485	0.000101696	0.00122144	1144.02	813.664	1014.31	1159.07	1554.84	1755
ENSG00000107438	PDLIM1	-0.512312	4.54861e-09	2.07955e-07	3918.18	4276.25	3988.23	3046.41	2688.62	2808.7
ENSG00000107562	CXCL12	1.23107	3.39987e-24	1.40337e-21	479.388	471.013	396.26	1058.52	1057.85	1042.17
ENSG00000107821	KAZALD1	1.82449	0.00374472	0.0226359	23.5764	5.3042	5.91433	24.3458	35.3766	62.1395
ENSG00000108010	GLRX3	-0.531475	1.11382e-10	7.41534e-09	3133.42	3109.32	3294.28	2217.59	2199.39	2181.98
ENSG00000108175	ZMIZ1	1.08983	1.51356e-18	3.90472e-16	1250.67	944.148	1188.78	2275.81	2185.58	2739.46
ENSG00000108389	MTMR4	0.520497	6.50214e-06	0.000117862	671.367	689.546	791.534	997.121	1009.53	1082.11
ENSG00000108669	CYTH1	0.632697	2.1702e-06	4.56374e-05	404.168	450.857	396.26	595.944	692.001	650.689
ENSG00000108821	COL1A1	1.49845	1.95153e-44	5.63875e-41	65680.6	52065	66524.4	158106	165062	197464
ENSG00000108984	MAP2K6	1.95885	0.000700784	0.00592754	5.61344	11.6692	9.85721	42.3406	37.1023	26.6312
ENSG00000109270	LAMTOR3	-0.55186	2.56908e-05	0.000381455	861.102	970.669	1017.26	753.663	597.088	595.651
ENSG00000109654	TRIM2	0.510741	0.000119802	0.00139579	390.695	461.465	428.789	597.002	589.322	639.149
ENSG00000109680	TBC1D19	-0.642769	1.35101e-06	3.03075e-05	662.386	689.546	734.362	426.582	409.851	499.779
ENSG00000109775	UFSP2	-0.525817	0.00193982	0.0134863	413.149	544.211	517.504	407.528	333.058	285.842
ENSG00000109929	SC5D	-0.521872	4.90627e-05	0.000663058	1170.96	1419.4	1125.69	975.951	763.617	850.423
ENSG00000109971	HSPA8	-0.581815	7.41736e-10	3.96883e-08	49868.7	57218.5	53585.8	40658.6	34052.1	32642.7
ENSG00000110031	LPXN	-0.894003	1.05106e-06	2.43736e-05	429.989	547.393	385.417	233.932	208.808	290.28
ENSG00000110395	CBL	0.519911	5.20947e-06	9.74886e-05	815.071	690.607	844.763	1115.67	1135.5	1119.4
ENSG00000110492	MDK	0.996924	2.0519e-12	1.87619e-10	346.911	385.085	295.716	706.03	643.681	700.401
ENSG00000110844	PRPF40B	0.733239	0.00108206	0.00838139	103.287	96.5364	118.287	167.245	167.392	194.408
ENSG00000111012	CYP27B1	-2.50867	0.00303431	0.0192521	22.4538	29.7035	14.7858	9.52664	0.862844	1.77541
ENSG00000111077	TENC1	0.904497	1.42567e-08	5.73724e-07	359.26	252.48	354.86	586.417	569.477	653.352
ENSG00000111087	GLI1	1.21084	0.00304587	0.0193083	59.5025	21.2168	22.6716	75.1546	79.3816	83.4444
ENSG00000111206	FOXM1	0.58587	2.80872e-06	5.72322e-05	532.154	459.344	505.675	703.912	773.108	768.754
ENSG00000111229	ARPC3	-0.62583	9.19706e-08	3.00611e-06	6452.09	7229.62	7024.25	5494.75	4001.01	3927.21
ENSG00000111252	SH2B3	-0.53351	1.00876e-11	8.18741e-10	5613.44	5763.54	5330.78	3782.07	3812.04	3947.63
ENSG00000111602	TIMELESS	0.601192	4.73712e-07	1.24658e-05	523.173	536.785	503.704	836.227	776.559	759.877
ENSG00000111664	GNB3	1.05035	0.00369172	0.0223803	34.8033	26.521	41.4003	71.979	62.1247	79.0059
ENSG00000111696	NT5DC3	0.710033	0.000268174	0.0027093	134.723	150.639	182.358	244.517	263.167	258.323
ENSG00000111752	PHC1	0.524757	0.00131711	0.00987967	275.059	337.347	395.274	441.401	528.06	481.137
ENSG00000111788	RP11-22B23.1	1.14238	0.000157608	0.00174882	49.3983	39.2511	53.2289	114.32	106.13	93.2092
ENSG00000111799	COL12A1	1.54054	9.20646e-33	1.20914e-29	579.307	462.526	671.276	1709.5	1604.89	1672.44
ENSG00000111863	ADTRP	-0.973056	3.65314e-05	0.000513894	259.341	282.183	218.83	177.831	101.816	109.188
ENSG00000111913	FAM65B	0.867703	0.008047	0.0406913	48.2756	35.0077	56.1861	75.1546	91.4614	87.883
ENSG00000112159	MDN1	0.790261	1.36387e-09	7.01203e-08	477.142	532.542	537.218	1018.29	827.467	832.669
ENSG00000112367	FIG4	-0.508631	0.00102089	0.00798856	452.443	636.504	568.761	420.23	377.925	368.398
ENSG00000112378	PERP	-0.723013	5.14942e-18	1.1999e-15	6755.21	7774.9	7030.16	4488.1	4253.82	4321.36
ENSG00000112414	GPR126	1.44234	2.14918e-07	6.34953e-06	50.521	44.5553	49.2861	137.607	119.072	135.819
ENSG00000112559	MDFI	0.837186	0.00122572	0.00931999	80.8335	75.3196	85.7578	136.548	119.935	175.766
ENSG00000112655	PTK7	0.632709	2.19293e-10	1.3539e-08	3337.75	3077.5	3471.71	4437.3	5517.02	5372.4
ENSG00000112787	FBRSL1	0.54187	0.00423752	0.0249569	441.216	369.172	360.774	384.241	665.252	652.464
ENSG00000112902	SEMA5A	1.51378	3.07445e-22	1.08333e-19	204.329	184.586	242.487	614.997	556.534	633.823
ENSG00000113068	PFDN1	-0.554283	8.21582e-08	2.71611e-06	2343.05	2572.54	2378.55	1873.57	1553.98	1542.83
ENSG00000113070	HBEGF	-0.973992	8.97068e-14	1.02047e-11	788.127	942.026	973.893	496.444	448.679	433.201
ENSG00000113312	TTC1	-0.556625	8.61151e-07	2.0496e-05	2028.7	2038.93	1823.58	1541.2	1276.15	1190.41
ENSG00000113361	CDH6	0.917424	2.23801e-14	2.86129e-12	1158.61	939.904	1064.58	2298.04	1870.64	1807.37
ENSG00000113368	LMNB1	0.64456	1.90608e-07	5.70629e-06	614.11	498.595	577.633	841.519	915.477	884.156
ENSG00000113389	NPR3	1.20815	0.000490082	0.00441961	51.6436	28.6427	83.7863	101.617	145.821	132.268
ENSG00000113460	BRIX1	-0.625352	0.000137026	0.00156121	602.883	726.675	730.419	567.364	384.828	386.152
ENSG00000113558	SKP1	-0.537451	1.9204e-06	4.09807e-05	5273.26	6649.35	5751.68	4732.62	3677.44	3770.98
ENSG00000113578	FGF1	-0.791084	1.87974e-06	4.01724e-05	432.235	447.674	476.103	317.555	233.831	234.355
ENSG00000113657	DPYSL3	0.930828	3.59094e-20	1.12779e-17	817.317	831.699	876.306	1692.57	1590.22	1533.96
ENSG00000113721	PDGFRB	1.38714	1.31203e-40	3.15914e-37	1613.3	1425.77	1712.2	3678.34	4324.57	4423.44
ENSG00000113732	ATP6V0E1	-0.727599	8.80791e-15	1.23542e-12	5451.77	6703.45	5664.94	3689.98	3529.89	3542.84
ENSG00000113810	SMC4	0.628802	0.000311849	0.00306066	541.136	499.656	552.99	1110.38	715.297	641.812
ENSG00000114126	TFDP2	0.571844	0.00251483	0.016522	255.973	213.229	182.358	376.831	294.23	297.382
ENSG00000114127	XRN1	0.71741	3.96003e-07	1.06936e-05	371.61	347.956	376.546	677.45	583.282	543.276
ENSG00000114270	COL7A1	1.81004	2.18928e-29	1.50612e-26	343.542	230.202	375.56	1044.75	1236.45	1048.38
ENSG00000114541	FRMD4B	-1.37907	0.00454306	0.0263364	37.0487	49.8595	37.4574	19.0533	11.217	17.7541
ENSG00000114796	KLHL24	0.695701	0.0040901	0.0242768	97.6738	79.563	122.229	173.596	155.312	157.124
ENSG00000114812	VIPR1	-0.992628	1.34504e-05	0.000219567	229.028	254.602	244.459	110.086	94.0499	161.563
ENSG00000114867	EIF4G1	0.505307	5.09739e-10	2.84332e-08	5690.9	5177.96	5667.9	7431.83	7856.19	8182.88
ENSG00000114923	SLC4A3	0.528197	0.000637736	0.00551039	374.978	351.138	349.931	422.347	565.163	561.918
ENSG00000115020	PIKFYVE	0.543077	3.46239e-05	0.000492819	538.89	537.846	558.904	910.323	771.382	703.951
ENSG00000115163	CENPA	0.655772	0.00220824	0.0149146	133.6	142.153	142.93	182.065	209.671	267.2
ENSG00000115232	ITGA4	0.686076	6.01671e-09	2.66636e-07	647.791	576.036	683.105	1022.53	1081.14	964.937
ENSG00000115268	RPS15	-0.541731	1.14186e-12	1.08529e-10	18398.6	19286.1	18010.1	13103.4	11999.6	13157.6
ENSG00000115289	PCGF1	-0.632753	0.00255372	0.0167166	271.69	373.416	226.716	168.304	187.237	205.948
ENSG00000115290	GRB14	-0.906064	6.29484e-05	0.000815698	186.366	183.525	214.887	120.671	106.993	85.2198
ENSG00000115380	EFEMP1	0.969587	4.67947e-17	9.13571e-15	471.529	509.203	497.789	1006.65	944.814	945.408
ENSG00000115457	IGFBP2	-0.665799	0.0061205	0.0329199	4285.3	4588.13	3991.19	1839.7	2962.14	3305.82
ENSG00000115461	IGFBP5	-0.921899	1.09858e-32	1.3226e-29	7214.39	6785.13	6706.85	3567.2	3648.1	3712.39
ENSG00000115464	USP34	0.520071	1.86379e-06	4.00241e-05	1306.81	1213.6	1498.3	2072.57	1782.63	1911.23
ENSG00000115514	TXNDC9	-0.572987	3.40076e-05	0.000484648	954.285	1140.4	1288.34	878.567	723.926	674.657
ENSG00000115520	COQ10B	-0.519073	7.44533e-07	1.8293e-05	1104.72	1113.88	1104.99	810.823	754.988	754.551
ENSG00000115540	MOB4	-0.509411	0.000666106	0.00570097	670.245	826.394	741.262	623.465	517.706	433.201
ENSG00000115568	ZNF142	0.518602	0.00829297	0.0415645	377.223	215.351	302.616	439.284	360.669	482.025
ENSG00000115594	IL1R1	0.763772	1.09723e-07	3.49928e-06	312.107	301.279	300.645	545.135	468.524	538.838
ENSG00000115685	PPP1R7	-0.59358	5.55727e-11	3.95497e-09	2155.56	2306.27	2283.92	1540.14	1428.01	1503.78
ENSG00000115687	PASK	1.14161	3.16682e-06	6.31048e-05	83.0789	71.0763	72.9434	157.719	150.998	191.745
ENSG00000115738	ID2	-1.19425	2.59809e-13	2.73976e-11	453.566	599.375	526.375	254.044	231.242	205.948
ENSG00000115758	ODC1	-0.588278	1.28597e-10	8.44476e-09	2665.26	3021.27	2709.75	1916.97	1792.13	1876.61
ENSG00000115902	SLC1A4	0.562022	0.000689621	0.00586172	299.758	229.141	313.459	430.816	385.691	427.875
ENSG00000115946	PNO1	-0.548825	1.10723e-05	0.000186218	785.881	805.178	785.62	552.545	591.048	481.137
ENSG00000116016	EPAS1	0.767282	1.86652e-14	2.47392e-12	1384.27	1187.08	1402.68	2150.9	2284.81	2327.57
ENSG00000116120	FARSB	-0.544457	1.0896e-05	0.000184326	1891.73	2128.05	2206.04	1704.21	1350.35	1217.93
ENSG00000116127	ALMS1	0.953544	0.000105045	0.00124958	199.838	120.936	232.63	485.858	294.23	293.831
ENSG00000116157	GPX7	1.01603	0.00507989	0.028545	44.9075	28.6427	42.386	96.3249	56.9477	81.669
ENSG00000116285	ERRFI1	-0.805105	4.74698e-17	9.14394e-15	3080.66	3636.56	3300.19	1988.95	1962.97	1782.51
ENSG00000116396	KCNC4	-0.60111	0.00685232	0.0359591	162.79	182.464	153.773	117.495	106.993	104.749
ENSG00000116489	CAPZA1	-0.593959	5.55542e-09	2.47713e-07	7639.89	8565.22	7905.48	6154.21	5111.49	4711.95
ENSG00000116525	TRIM62	0.541453	2.22568e-05	0.000341342	808.335	702.276	858.563	1149.55	1003.49	1296.05
ENSG00000116962	NID1	1.00082	7.0194e-18	1.60967e-15	1874.89	1415.16	1912.3	3658.23	3189.07	3565.03
ENSG00000116984	MTR	0.623862	1.24949e-05	0.000206301	542.258	467.83	564.818	743.078	727.377	956.06
ENSG00000116991	SIPA1L2	0.904805	6.78024e-06	0.000121985	162.79	136.848	184.33	351.427	250.225	306.259
ENSG00000117133	RPF1	-0.535931	0.000163671	0.00180225	854.365	1035.38	883.206	770.599	574.654	569.908
ENSG00000117152	RGS4	-0.582823	1.93576e-14	2.54235e-12	28199.7	29718.4	28963.4	20385.9	19540	18083.5
ENSG00000117228	GBP1	0.766129	5.59628e-05	0.000738351	168.403	149.578	195.173	320.73	295.955	257.435
ENSG00000117407	ARTN	1.09027	0.000213245	0.00225036	46.0302	55.1637	61.1147	94.2078	116.484	134.931
ENSG00000117450	PRDX1	-0.601495	1.66893e-15	2.62076e-13	17872.1	19258.5	17154.5	11982.4	11921.9	11873.1
ENSG00000117475	BLZF1	-0.56546	0.000628528	0.00544712	1138.41	1114.94	1072.46	1021.47	629.876	599.202
ENSG00000117643	MAN1C1	0.92446	2.73329e-05	0.0004013	131.354	96.5364	131.101	193.708	229.516	257.435
ENSG00000117713	ARID1A	0.697073	1.37842e-09	7.06171e-08	953.162	850.794	935.449	1599.42	1290.81	1552.6
ENSG00000117724	CENPF	1.27915	1.08282e-13	1.22215e-11	583.798	581.34	800.406	2115.97	1284.77	1375.06
ENSG00000117877	CD3EAP	-0.633792	0.00297147	0.0189867	169.526	182.464	177.43	116.437	110.444	114.514
ENSG00000118058	KMT2A	0.667198	1.62139e-06	3.54912e-05	763.428	559.063	746.191	1238.46	1003.49	1044.83
ENSG00000118193	KIF14	1.06411	1.72635e-05	0.000274373	115.637	83.8064	124.201	263.57	163.077	251.221
ENSG00000118257	NRP2	1.30366	1.34681e-31	1.38981e-28	1153	934.6	1230.18	2810.36	2816.32	2565.47
ENSG00000118412	CASP8AP2	0.554278	0.00178776	0.0125866	255.973	202.62	252.345	398.002	305.447	341.767
ENSG00000118596	SLC16A7	0.793706	0.00633804	0.0339036	69.6066	45.6161	76.8863	110.086	110.444	112.739
ENSG00000118680	MYL12B	-0.589748	6.79393e-11	4.7879e-09	11683.8	13797.3	12029.7	8995.26	7941.61	7990.25
ENSG00000118849	RARRES1	2.85987	0.00656489	0.0348175	1.12269	0	4.92861	10.5852	13.8055	20.4173
ENSG00000118900	UBN1	0.54624	1.64273e-06	3.59039e-05	885.801	793.508	901.935	1128.38	1289.95	1349.31
ENSG00000119414	PPP6C	-0.518299	1.1859e-06	2.70692e-05	1451.64	1677.19	1608.7	1189.77	1100.13	1019.97
ENSG00000119446	RBM18	-0.554815	4.01971e-06	7.75338e-05	855.488	958.999	939.392	689.093	585.008	602.753
ENSG00000119596	YLPM1	0.658072	9.52073e-08	3.09389e-06	818.439	688.485	778.72	1359.13	1077.69	1171.77
ENSG00000119630	PGF	-1.32472	5.42448e-14	6.31995e-12	587.166	830.638	542.147	236.049	293.367	252.109
ENSG00000119638	NEK9	0.72949	7.75146e-09	3.3034e-07	638.809	532.542	522.432	861.631	973.288	970.263
ENSG00000119681	LTBP2	0.755896	4.67425e-15	7.03426e-13	2519.31	2242.62	2607.23	3883.69	4020.85	4538.84
ENSG00000119772	DNMT3A	0.692877	0.000150784	0.00168344	186.366	197.316	203.059	273.097	303.721	371.061
ENSG00000119801	YPEL5	-0.607688	7.27216e-10	3.92018e-08	2487.88	3004.3	2566.82	1751.84	1814.56	1722.15
ENSG00000119888	EPCAM	2.89436	0.000107647	0.00127369	6.73613	3.18252	1.97144	17.9948	39.6908	29.2943
ENSG00000119922	IFIT2	1.74786	5.65079e-06	0.000104529	26.9445	21.2168	20.7001	87.8567	83.6958	59.4763
ENSG00000119927	GPAM	0.676604	0.000259263	0.00264392	252.605	193.073	184.33	367.305	344.275	294.719
ENSG00000119938	PPP1R3C	1.49913	0.000307289	0.00302824	30.3126	24.3993	16.7573	56.1013	88.8729	55.9255
ENSG00000119943	PYROXD2	1.02359	0.00921754	0.0448672	33.6806	38.1902	20.7001	61.3939	53.4963	72.7919
ENSG00000119969	HELLS	0.564179	0.00430128	0.0251989	160.544	138.97	165.601	257.219	214.848	216.6
ENSG00000120053	GOT1	-0.50846	1.04197e-06	2.42016e-05	1272.01	1266.64	1226.24	918.791	820.564	908.124
ENSG00000120149	MSX2	-0.502807	1.3641e-05	0.000222178	760.06	801.995	800.406	551.486	552.22	563.694
ENSG00000120306	CYSTM1	-1.06176	1.60109e-07	4.89025e-06	308.739	368.111	357.817	133.373	147.546	213.937
ENSG00000120318	ARAP3	0.563324	4.39765e-05	0.000607056	360.383	351.138	416.96	570.54	541.003	557.48
ENSG00000120820	GLT8D2	0.509604	0.000250464	0.00258277	370.487	420.093	346.974	557.837	526.335	535.287
ENSG00000120868	APAF1	0.532324	6.92305e-05	0.000881987	379.468	408.423	377.531	586.417	528.923	570.795
ENSG00000121005	CRISPLD1	3.76394	0.00239149	0.0159069	1.12269	1.06084	0.985721	6.35109	29.3367	7.10165
ENSG00000121281	ADCY7	0.58228	0.00541352	0.0299652	180.753	172.917	205.03	210.644	277.836	347.093
ENSG00000121621	KIF18A	0.635149	0.00377888	0.0228097	170.649	154.883	162.644	332.374	200.18	227.253
ENSG00000121895	TMEM156	-0.649306	0.000768815	0.00639457	352.524	416.91	355.845	305.911	228.654	184.643
ENSG00000122026	RPL21	-0.505179	3.33044e-06	6.60918e-05	10228.8	10872.5	10640.9	8988.91	6559.34	6821.14
ENSG00000122033	MTIF3	-0.507287	0.000952594	0.00760338	675.858	785.022	673.248	612.88	478.015	412.784
ENSG00000122378	FAM213A	2.41594	1.29537e-06	2.92409e-05	14.5949	9.54756	6.90005	50.8087	65.5761	47.9362
ENSG00000122481	RWDD3	1.1693	0.00579914	0.0315913	17.963	20.156	34.5002	52.9258	56.9477	54.1501
ENSG00000122547	EEPD1	1.4146	0.000124191	0.00143535	40.4168	22.2776	31.5431	93.1493	63.8504	94.0969
ENSG00000122691	TWIST1	0.621113	0.00223361	0.0150298	543.381	344.773	404.146	442.459	766.205	775.856
ENSG00000122733	KIAA1045	-3.23782	0.00882983	0.0436118	1.12269	13.7909	28.5859	1.05852	0	3.55083
ENSG00000122778	KIAA1549	0.70645	0.000103209	0.00123534	226.783	177.16	209.959	346.134	286.464	369.286
ENSG00000122966	CIT	0.937901	1.05098e-09	5.52126e-08	250.359	232.324	295.716	512.321	506.489	474.035
ENSG00000123080	CDKN2C	0.579159	0.000595996	0.00521839	374.978	300.218	413.017	464.688	513.392	647.138
ENSG00000123104	ITPR2	0.952644	6.13268e-09	2.70944e-07	251.482	213.229	303.602	525.023	496.135	467.821
ENSG00000123179	EBPL	-0.576076	1.46651e-06	3.24949e-05	767.918	727.736	794.491	503.853	531.512	500.667
ENSG00000123191	ATP7B	0.574913	0.00331728	0.0206661	208.82	148.518	194.187	254.044	258.853	308.034
ENSG00000123342	MMP19	0.964925	0.00026181	0.00265616	72.9747	75.3196	68.0148	158.777	152.723	110.963
ENSG00000123384	LRP1	1.12449	4.12747e-23	1.52896e-20	5585.37	4315.5	5559.47	10164.9	10661.3	12879.7
ENSG00000123453	SARDH	2.45726	0.00125093	0.00949166	6.73613	2.12168	5.91433	10.5852	30.1995	39.9468
ENSG00000123545	NDUFAF4	-0.748851	1.90253e-08	7.46898e-07	669.122	743.649	621.004	392.709	426.245	390.591
ENSG00000123572	NRK	0.909792	6.87637e-05	0.000878364	108.901	131.544	120.258	266.746	242.459	169.552
ENSG00000123595	RAB9A	-0.545248	8.76926e-05	0.00108653	488.369	551.637	493.846	336.608	359.806	354.195
ENSG00000123689	G0S2	-1.1917	1.37958e-20	4.63505e-18	1158.61	1149.95	957.135	429.757	483.192	514.87
ENSG00000124006	OBSL1	0.674991	3.50596e-05	0.00049737	1019.4	985.52	950.235	1052.16	1826.64	1835.78
ENSG00000124177	CHD6	0.749774	3.50211e-10	2.0238e-08	542.258	489.047	517.504	881.743	816.25	906.348
ENSG00000124191	TOX2	2.43922	3.67204e-11	2.72051e-09	20.2084	33.9469	13.8001	116.437	100.953	150.022
ENSG00000124216	SNAI1	0.616607	0.00379176	0.0228534	114.514	130.483	138.001	210.644	171.706	205.948
ENSG00000124486	USP9X	0.544566	2.46112e-09	1.18519e-07	2016.35	1914.82	2030.59	3139.56	2802.52	2756.33
ENSG00000124496	TRERF1	0.672591	0.000139252	0.00158282	255.973	186.708	260.23	360.954	354.629	404.794
ENSG00000124678	TCP11	-2.74627	0.00700366	0.0365355	2.24538	28.6427	18.7287	2.11703	1.72569	3.55083
ENSG00000124688	MAD2L1BP	-0.552933	5.36114e-05	0.00071319	639.932	795.63	664.376	447.752	520.295	462.495
ENSG00000124766	SOX4	0.913247	4.58874e-08	1.64909e-06	238.01	220.655	196.159	378.948	390.868	461.607
ENSG00000124784	RIOK1	-0.578929	7.73494e-05	0.000973404	717.398	603.618	667.333	525.023	392.594	415.447
ENSG00000124813	RUNX2	1.0777	1.03116e-08	4.27387e-07	161.667	159.126	237.559	415.996	369.297	395.917
ENSG00000124882	EREG	-0.740433	1.34025e-05	0.000219283	611.865	769.109	634.804	517.614	341.686	349.756
ENSG00000124942	AHNAK	0.708997	3.03736e-14	3.76706e-12	15191.1	13854.6	17071.7	26305.2	22964.6	26120.8
ENSG00000125148	MT2A	-0.926492	9.4495e-17	1.77295e-14	29397.6	37161.2	34230.2	20632.6	15286.1	17114.1
ENSG00000125538	IL1B	-0.683729	1.89755e-05	0.000297654	429.989	515.568	432.732	324.964	280.424	253.884
ENSG00000125637	PSD4	0.68515	8.19293e-06	0.000143471	258.218	259.906	307.545	415.996	448.679	463.383
ENSG00000125675	GRIA3	-0.685313	0.0105571	0.0498099	99.9192	133.666	114.344	73.0375	74.2045	69.2411
ENSG00000125844	RRBP1	0.755434	6.07999e-15	8.96303e-13	5672.94	4733.47	5064.64	8090.23	8364.41	9659.14
ENSG00000125965	GDF5	1.67975	2.58694e-09	1.23753e-07	74.0974	46.677	98.5721	170.421	243.322	289.392
ENSG00000125968	ID1	-1.50399	1.66889e-23	6.51635e-21	2042.17	3457.28	2395.3	879.626	914.614	988.905
ENSG00000125971	DYNLRB1	-0.757213	1.27275e-11	1.01699e-09	3874.4	4316.56	3974.43	2859.05	2165.74	2176.66
ENSG00000126001	CEP250	1.09505	1.57993e-17	3.30801e-15	562.467	459.344	522.432	972.775	1127.74	1195.74
ENSG00000126016	AMOT	0.743858	0.00106661	0.00828454	120.128	130.483	105.472	240.283	191.551	165.113
ENSG00000126464	PRR12	1.06805	1.59631e-07	4.88601e-06	359.26	240.811	282.902	415.996	700.629	731.47
ENSG00000126524	SBDS	-0.681384	4.10594e-10	2.32622e-08	3160.37	3764.92	3549.58	2481.16	2132.95	1921
ENSG00000126603	GLIS2	0.822361	0.000176348	0.0019228	114.514	123.057	124.201	174.655	211.397	252.996
ENSG00000126705	AHDC1	0.543235	6.44347e-05	0.000830409	638.809	580.279	595.376	766.365	834.37	1041.28
ENSG00000126950	TMEM35	-0.887211	1.86415e-09	9.22305e-08	645.545	872.01	716.619	441.401	406.399	361.297
ENSG00000126953	TIMM8A	-0.581245	0.000513471	0.00459896	296.39	315.069	316.417	201.118	218.299	200.622
ENSG00000127329	PTPRB	0.90915	0.00964142	0.0463428	42.6621	41.3728	30.5574	61.3939	80.2445	72.7919
ENSG00000127481	UBR4	0.637067	2.00925e-10	1.25119e-08	2599.02	2331.73	2901.96	4109.16	3765.45	4308.93
ENSG00000127564	PKMYT1	0.534038	0.00812628	0.0409489	271.69	173.978	253.33	275.214	348.589	387.04
ENSG00000127603	MACF1	0.570132	4.32876e-08	1.56736e-06	2877.45	2867.45	3201.62	5100.98	3996.69	4189.98
ENSG00000127616	SMARCA4	0.549676	8.36865e-09	3.51459e-07	2312.74	2020.9	2204.07	3000.89	3101.92	3464.72
ENSG00000127914	AKAP9	0.846476	5.4617e-08	1.90313e-06	391.818	436.005	452.446	944.195	727.377	633.823
ENSG00000128000	ZNF780B	1.03888	0.00051019	0.00457524	66.2386	53.042	46.3289	95.2664	136.329	107.413
ENSG00000128165	ADM2	0.815251	0.0102939	0.0488178	40.4168	60.4679	89.7006	112.203	98.3642	126.054
ENSG00000128487	SPECC1	1.24503	2.73098e-05	0.0004013	72.9747	45.6161	120.258	204.293	164.803	198.846
ENSG00000128524	ATP6V1F	-0.558602	3.45254e-08	1.27895e-06	2304.88	2290.35	2091.7	1656.58	1373.65	1511.76
ENSG00000128567	PODXL	-0.676286	4.28164e-12	3.63864e-10	2015.22	2117.44	1988.2	1346.43	1315.84	1169.11
ENSG00000128731	HERC2	0.95615	1.06659e-14	1.46753e-12	958.775	790.326	930.521	1583.54	1602.3	2011.54
ENSG00000128849	CGNL1	1.50424	6.67378e-06	0.00012052	32.5579	35.0077	31.5431	107.969	77.6559	95.8723
ENSG00000128881	TTBK2	0.529806	0.0047226	0.0270821	156.054	175.039	195.173	234.99	261.442	263.649
ENSG00000129003	VPS13C	0.731457	3.04038e-07	8.62953e-06	389.573	388.267	478.075	775.892	630.739	681.759
ENSG00000129055	ANAPC13	-0.602404	3.40282e-08	1.2703e-06	2295.9	2893.97	2652.58	1859.81	1747.26	1560.59
ENSG00000129195	FAM64A	0.759388	6.06406e-05	0.000789968	194.225	161.248	237.559	329.198	303.721	371.949
ENSG00000129474	AJUBA	0.561979	1.39976e-05	0.000226832	1591.97	1459.72	1755.57	1859.81	2588.53	2646.25
ENSG00000129515	SNX6	-0.508351	2.24441e-06	4.69928e-05	4243.76	4946.7	4906.92	3819.12	3145.06	2950.74
ENSG00000129562	DAD1	-0.528952	1.62729e-08	6.44093e-07	4970.14	6042.54	5108.01	3875.22	3638.61	3660.01
ENSG00000129566	TEP1	0.617437	2.89582e-06	5.86158e-05	464.793	389.328	474.132	659.455	695.452	682.646
ENSG00000129625	REEP5	-0.526528	5.86993e-08	2.01432e-06	4966.77	6123.17	5454	4117.62	3587.7	3782.52
ENSG00000129757	CDKN1C	2.17423	0.00384374	0.0231088	2.24538	4.24336	8.87149	32.814	21.5711	15.9787
ENSG00000130066	SAT1	-0.57578	9.91327e-11	6.69238e-09	5418.09	6440.36	5649.17	3774.66	3974.26	3996.46
ENSG00000130203	APOE	0.807915	2.58721e-05	0.000382965	208.82	270.514	167.573	334.491	400.359	395.917
ENSG00000130222	GADD45G	-1.17058	0.000612261	0.00534139	69.6066	92.2931	73.9291	33.8725	37.1023	33.7329
ENSG00000130254	SAFB2	0.501398	7.28064e-05	0.000921853	616.356	569.671	522.432	781.184	754.125	881.493
ENSG00000130338	TULP4	0.802479	4.63356e-07	1.22593e-05	233.519	215.351	234.602	431.874	388.28	372.837
ENSG00000130396	MLLT4	0.653178	1.90776e-07	5.70629e-06	784.759	739.405	897.992	1445.93	1127.74	1239.24
ENSG00000130413	STK33	1.10862	0.0017714	0.0125019	23.5764	44.5553	44.3575	75.1546	82.833	85.2198
ENSG00000130508	PXDN	0.79775	9.41303e-19	2.51833e-16	9005.08	7466.19	8524.52	13806.2	14113.5	15530.4
ENSG00000130513	GDF15	-0.510434	3.38563e-05	0.000483322	1867.03	1776.91	1622.5	1002.41	1343.45	1347.54
ENSG00000130589	HELZ2	0.689851	0.00130513	0.00982043	242.501	190.951	213.902	240.283	358.08	443.853
ENSG00000130635	COL5A1	1.18804	6.58082e-32	7.31332e-29	16534.9	13869.4	17047.1	32441.4	35222.1	40450.1
ENSG00000130643	CALY	2.18044	0.000448883	0.00410184	10.1042	6.36504	5.91433	21.1703	45.7307	33.7329
ENSG00000130702	LAMA5	0.627273	8.40289e-06	0.000146614	2556.36	1997.56	2264.2	2727.79	3419.45	4380.83
ENSG00000130707	ASS1	-0.80839	8.1609e-11	5.69568e-09	714.029	826.394	773.791	447.752	437.462	436.752
ENSG00000130723	PRRC2B	0.754483	2.80549e-12	2.48656e-10	2668.63	2084.55	2453.46	3940.85	3732.66	4482.92
ENSG00000130749	ZC3H4	0.647073	9.11189e-05	0.00112129	570.325	427.519	422.874	585.359	773.108	862.851
ENSG00000131015	ULBP2	-0.720491	4.86519e-08	1.73122e-06	581.552	588.766	584.533	373.656	351.177	340.879
ENSG00000131018	SYNE1	0.791381	7.54729e-12	6.23061e-10	806.09	759.561	863.492	1560.25	1261.48	1385.71
ENSG00000131069	ACSS2	-0.53573	5.66858e-07	1.45202e-05	1395.5	1494.72	1403.67	1079.69	899.083	985.354
ENSG00000131100	ATP6V1E1	-0.777354	1.43355e-13	1.60546e-11	4580.57	5116.43	5021.26	3333.26	2675.68	2582.34
ENSG00000131149	GSE1	0.532775	6.50752e-05	0.000835681	552.362	437.066	516.518	737.785	675.607	765.203
ENSG00000131236	CAP1	-0.51243	8.75684e-11	6.05311e-09	19385.5	21925.4	20282.2	14924	14526.8	13730.2
ENSG00000131386	GALNT15	1.40506	0.000432199	0.00397453	46.0302	14.8518	38.4431	110.086	75.9302	77.2305
ENSG00000131737	KRT34	-1.28122	8.39604e-29	5.27381e-26	1522.36	1716.44	1438.17	689.093	587.596	648.914
ENSG00000131747	TOP2A	0.849506	3.14064e-15	4.82689e-13	2210.57	2110.01	2310.53	4655.35	3548.01	3749.67
ENSG00000131931	THAP1	-0.67681	0.000695281	0.00589479	259.341	317.191	227.702	188.416	150.135	165.113
ENSG00000132031	MATN3	1.17405	6.48043e-08	2.19257e-06	105.533	107.145	84.772	212.762	246.773	210.386
ENSG00000132313	MRPL35	-0.508023	5.78195e-06	0.000106546	1118.2	1249.67	1136.54	882.802	830.055	752.775
ENSG00000132329	RAMP1	0.778543	0.00484074	0.0275401	157.176	159.126	93.6435	142.9	257.99	300.045
ENSG00000132334	PTPRE	1.12938	0.00105337	0.00819499	50.521	40.3119	34.5002	102.676	63.8504	107.413
ENSG00000132429	POPDC3	-0.627548	1.13002e-05	0.00018983	700.557	900.653	732.391	575.832	464.21	472.26
ENSG00000132510	KDM6B	0.831338	8.78547e-05	0.00108761	168.403	161.248	158.701	230.756	261.442	375.5
ENSG00000132846	ZBED3	1.15127	1.39167e-05	0.000226158	57.2571	71.0763	107.444	184.182	162.215	179.317
ENSG00000133026	MYH10	0.886277	1.99925e-17	4.06806e-15	1360.7	1250.73	1566.31	2705.56	2452.2	2568.14
ENSG00000133056	PIK3C2B	1.01928	0.0011808	0.0090259	59.5025	56.2245	65.0576	81.5057	115.621	168.664
ENSG00000133083	DCLK1	-1.24157	0.00013969	0.00158569	84.2016	109.267	84.772	43.3991	31.9252	42.6099
ENSG00000133106	EPSTI1	2.10798	0.0016103	0.0116378	7.85881	2.12168	15.7715	30.6969	21.5711	59.4763
ENSG00000133466	C1QTNF6	0.896113	0.000982543	0.00777371	63.9932	97.5973	71.9577	150.309	168.254	116.29
ENSG00000133805	AMPD3	-0.526599	8.09467e-05	0.0010125	653.404	605.74	600.304	473.156	425.382	393.254
ENSG00000133935	C14orf1	-0.543369	9.7164e-06	0.000166714	1072.17	1384.4	1223.28	911.381	841.272	774.08
ENSG00000133961	NUMB	-0.633134	2.96808e-13	3.08488e-11	3780.09	4111.82	3815.73	2657.93	2378	2514.87
ENSG00000133983	COX16	-0.919449	5.32687e-06	9.9428e-05	344.665	429.64	331.202	252.985	175.157	158.012
ENSG00000134070	IRAK2	-0.505088	0.00101982	0.00798557	455.811	444.492	462.303	360.954	327.881	272.526
ENSG00000134184	GSTM1	0.818114	0.000906492	0.00732034	88.6923	80.6238	72.9434	142.9	132.878	150.91
ENSG00000134222	PSRC1	0.530762	0.00129126	0.00973633	253.727	229.141	239.53	308.028	364.983	369.286
ENSG00000134243	SORT1	0.604631	7.84376e-09	3.32313e-07	859.979	939.904	995.578	1467.1	1426.28	1359.97
ENSG00000134247	PTGFRN	0.869772	1.06916e-22	3.86153e-20	1757.01	1606.11	1761.48	3003.01	3234.8	3125.62
ENSG00000134369	NAV1	0.594585	1.47243e-09	7.46395e-08	3489.31	3134.78	3729.97	5537.09	4658.49	5442.53
ENSG00000134531	EMP1	-0.502115	3.43931e-10	1.99549e-08	5305.82	5285.1	5539.75	4004.36	3723.17	3664.45
ENSG00000134569	LRP4	0.610962	0.000975937	0.0077384	226.783	222.776	198.13	288.975	298.544	400.356
ENSG00000134690	CDCA8	0.505267	0.0032779	0.0204826	498.473	295.974	397.246	570.54	530.649	589.437
ENSG00000134775	FHOD3	2.58667	1.18492e-06	2.70692e-05	10.1042	5.3042	8.87149	52.9258	42.2793	50.5993
ENSG00000134802	SLC43A3	1.91344	0.0093907	0.045526	7.85881	2.12168	7.88577	24.3458	14.6683	28.4066
ENSG00000134871	COL4A2	1.20916	2.00566e-26	9.99163e-24	14587.1	12020.4	15066.7	26732.8	32978.7	36638.3
ENSG00000134909	ARHGAP32	0.619223	0.0061625	0.0331088	169.526	111.388	173.487	274.155	228.654	196.183
ENSG00000134955	SLC37A2	0.69181	0.00348996	0.0214734	121.25	133.666	104.486	143.958	214.848	220.151
ENSG00000135046	ANXA1	-0.795537	2.35731e-17	4.73e-15	16773	19077.1	17794.2	11661.7	9662.98	9585.46
ENSG00000135213	POM121C	0.560723	1.23728e-05	0.000204988	652.282	598.314	644.662	857.397	859.392	1077.68
ENSG00000135248	FAM71F1	-1.79238	0.00936602	0.0454216	34.8033	26.521	12.8144	7.40961	9.49128	4.43853
ENSG00000135451	TROAP	0.570215	0.00363308	0.0221371	209.943	161.248	156.73	239.224	253.676	289.392
ENSG00000135473	PAN2	0.541961	0.00219252	0.0148571	178.507	213.229	183.344	282.624	276.973	277.852
ENSG00000135476	ESPL1	1.16108	4.58024e-09	2.0874e-07	122.373	127.301	173.487	341.9	288.19	318.687
ENSG00000135549	PKIB	-0.511396	1.36316e-05	0.000222178	907.132	921.87	935.449	658.396	698.903	582.336
ENSG00000135678	CPM	1.72625	0.000192121	0.00206516	28.0672	8.48672	19.7144	63.5109	73.3417	48.8239
ENSG00000135899	SP110	-0.576522	9.35753e-05	0.00114179	507.455	603.618	614.104	411.762	411.576	334.665
ENSG00000135919	SERPINE2	-0.516813	1.39108e-12	1.29657e-10	7189.69	7327.22	7391.92	5045.94	5147.72	5118.52
ENSG00000136010	ALDH1L2	0.951249	7.39677e-13	7.42091e-11	523.173	499.656	551.018	1189.77	945.677	910.787
ENSG00000136068	FLNB	0.687594	1.22857e-15	1.97214e-13	9350.87	8128.16	9278.59	14492.1	13445.7	15158.5
ENSG00000136205	TNS3	0.775609	2.44563e-15	3.79914e-13	1348.35	1195.57	1415.5	2215.47	2233.9	2329.34
ENSG00000136273	HUS1	-0.642361	4.84535e-07	1.26813e-05	748.833	823.212	800.406	568.423	488.369	465.158
ENSG00000136274	NACAD	0.566853	0.000320373	0.00312582	280.672	270.514	272.059	386.358	372.748	459.832
ENSG00000136275	C7orf69	1.85505	0.00231751	0.0155149	15.7176	6.36504	8.87149	59.2768	19.8454	32.8451
ENSG00000136295	TTYH3	0.621739	3.66458e-08	1.34868e-06	7500.68	6489.16	6910.89	8721.11	11075.5	12359.5
ENSG00000136378	ADAMTS7	1.53561	5.89062e-14	6.75412e-12	131.354	95.4756	99.5578	287.916	302.858	353.307
ENSG00000136492	BRIP1	0.560194	0.0017293	0.0122741	334.561	274.758	265.159	531.375	370.16	388.816
ENSG00000136603	SKIL	0.542074	0.000714799	0.00603195	348.033	339.469	322.331	566.306	505.626	399.468
ENSG00000136731	UGGT1	0.571272	5.5374e-10	3.05339e-08	2073.6	1962.55	2202.1	3316.33	3007.01	2948.96
ENSG00000136738	STAM	-0.538051	8.09794e-06	0.000141979	1026.14	1102.21	1139.49	847.871	738.594	666.668
ENSG00000136810	TXN	-0.781191	3.05078e-14	3.76706e-12	11175.2	13143.8	11779.4	8076.47	6265.11	6667.56
ENSG00000137076	TLN1	0.548946	5.13899e-10	2.8555e-08	13056.9	11496.3	14088.9	17959.8	19165.5	19408.8
ENSG00000137193	PIM1	0.547719	0.00874505	0.0432819	175.139	187.769	264.173	242.4	350.314	324.013
ENSG00000137285	TUBB2B	0.542872	0.000830828	0.00679198	240.255	276.879	292.759	367.305	373.611	439.415
ENSG00000137486	ARRB1	0.913437	6.80286e-05	0.000870513	95.4285	80.6238	97.5864	173.596	178.609	163.338
ENSG00000137496	IL18BP	1.49055	0.00022014	0.002313	21.3311	22.2776	36.4717	61.3939	61.2619	102.974
ENSG00000137497	NUMA1	0.640833	2.62727e-11	1.99769e-09	1185.56	1157.38	1220.32	1884.16	1737.77	1935.2
ENSG00000137547	MRPL15	-0.516353	1.96843e-06	4.1882e-05	1203.52	1404.55	1361.28	969.6	934.46	872.616
ENSG00000137573	SULF1	0.857311	3.79074e-16	6.59817e-14	971.125	1004.62	942.35	1939.2	1730.86	1618.29
ENSG00000137642	SORL1	1.68482	3.35914e-06	6.64787e-05	33.6806	35.0077	18.7287	93.1493	77.6559	109.188
ENSG00000137801	THBS1	0.607698	9.78423e-13	9.48676e-11	39077.4	34611	42076.5	56915.3	60811.5	58679.2
ENSG00000137809	ITGA11	0.906138	8.67008e-20	2.45601e-17	3793.56	3270.57	4210.02	6688.76	6964.01	7476.27
ENSG00000137812	CASC5	0.884841	1.69757e-06	3.68955e-05	240.255	237.628	333.174	609.705	424.519	466.934
ENSG00000138002	IFT172	0.652968	0.000604802	0.00528789	206.575	188.83	265.159	285.799	371.023	381.714
ENSG00000138061	CYP1B1	2.61934	1.44819e-28	8.71751e-26	39.2941	48.7986	58.1576	265.687	341.686	293.831
ENSG00000138080	EMILIN1	0.963392	3.16598e-11	2.39471e-09	1511.14	1223.15	1455.91	2002.71	2954.38	3209.95
ENSG00000138160	KIF11	0.60108	9.22123e-05	0.00113185	508.578	550.576	551.018	1029.94	711.846	703.951
ENSG00000138166	DUSP5	-0.524136	3.75557e-07	1.02563e-05	1483.07	1628.39	1544.63	995.004	1086.32	1154.91
ENSG00000138182	KIF20B	0.722209	0.000862114	0.00701688	297.512	241.872	331.202	683.801	377.925	377.275
ENSG00000138193	PLCE1	0.933311	2.59163e-06	5.34876e-05	130.232	165.491	173.487	351.427	272.659	274.301
ENSG00000138297	TIMM23	-0.530925	0.00106877	0.00829689	1589.73	1347.27	1630.38	1427.94	882.689	853.974
ENSG00000138316	ADAMTS14	0.684771	1.92903e-05	0.000301249	236.887	223.837	262.202	376.831	367.571	418.11
ENSG00000138336	TET1	1.48191	0.000114174	0.00133778	24.6991	19.0951	31.5431	69.862	64.7133	76.3428
ENSG00000138449	SLC40A1	2.18093	0.000156672	0.00173977	11.2269	7.42588	5.91433	44.4576	35.3766	31.0697
ENSG00000138496	PARP9	1.05495	0.00089977	0.00728234	37.0487	62.5896	62.1004	137.607	87.1472	112.739
ENSG00000138621	PPCDC	-0.709346	0.000366156	0.00349858	230.151	228.081	201.087	128.08	142.369	132.268
ENSG00000138639	ARHGAP24	-0.777456	1.82802e-12	1.68213e-10	1750.27	2070.76	1838.37	1182.36	1138.09	982.691
ENSG00000138650	PCDH10	1.21455	1.3615e-06	3.04955e-05	66.2386	63.6504	91.6721	168.304	157.9	189.082
ENSG00000138668	HNRNPD	0.515164	3.76255e-07	1.02563e-05	2344.17	2060.15	2147.89	2750.02	3257.23	3352.87
ENSG00000138678	AGPAT9	-0.904457	3.95928e-07	1.06936e-05	445.707	451.918	397.246	288.975	193.277	211.274
ENSG00000138688	KIAA1109	0.657228	1.12811e-07	3.57342e-06	637.687	581.34	731.405	1108.27	993.996	976.477
ENSG00000138767	CNOT6L	0.610593	0.00033188	0.0032179	227.906	227.02	237.559	396.943	358.943	302.708
ENSG00000138771	SHROOM3	0.561374	5.40317e-05	0.000716801	328.948	346.895	376.546	494.327	524.609	534.399
ENSG00000138778	CENPE	1.05983	3.7708e-06	7.36172e-05	226.783	213.229	297.688	753.663	391.731	395.917
ENSG00000138829	FBN2	1.82458	7.94987e-31	7.17824e-28	178.507	201.56	168.558	580.066	630.739	730.583
ENSG00000139154	AEBP2	0.589747	0.000107261	0.00127017	278.427	256.723	270.088	380.007	427.97	403.019
ENSG00000139178	C1RL	1.98585	5.2743e-06	9.85742e-05	15.7176	23.3385	12.8144	51.8672	88.01	64.8026
ENSG00000139182	CLSTN3	0.52123	0.00962398	0.0462841	197.593	179.282	191.23	210.644	327.881	275.189
ENSG00000139263	LRIG3	0.822637	6.93393e-07	1.73613e-05	314.353	319.313	475.118	690.152	607.442	666.668
ENSG00000139278	GLIPR1	-0.71016	2.24924e-11	1.7193e-09	15428	18356.8	17003.7	12113.6	9786.37	9148.7
ENSG00000139318	DUSP6	-1.44921	6.20991e-29	4.07794e-26	1231.59	1425.77	1062.61	453.044	466.798	442.078
ENSG00000139354	GAS2L3	0.730825	0.00130827	0.00982574	110.023	138.97	178.416	284.741	214.848	212.162
ENSG00000139364	TMEM132B	-0.762847	0.00031671	0.00309574	259.341	239.75	217.844	168.304	111.307	143.808
ENSG00000139618	BRCA2	1.31238	0.00286484	0.0184241	22.4538	21.2168	39.4289	104.793	60.399	42.6099
ENSG00000139624	CERS5	-0.510759	2.2866e-08	8.8092e-07	2647.3	2909.88	2568.79	1875.69	1844.76	1982.25
ENSG00000139718	SETD1B	0.851871	7.03576e-07	1.75179e-05	261.586	240.811	185.316	423.406	385.691	430.538
ENSG00000139910	NOVA1	1.27118	0.0074206	0.0381922	11.2269	21.2168	24.643	58.2183	39.6908	40.8345
ENSG00000139971	C14orf37	0.70756	4.50474e-05	0.000618043	180.753	219.594	187.287	335.549	320.978	303.596
ENSG00000140044	JDP2	0.559249	0.0022008	0.0148922	167.28	172.917	197.144	279.448	265.756	247.67
ENSG00000140092	FBLN5	0.550594	0.00486431	0.0276454	159.422	141.092	173.487	245.575	239.008	210.386
ENSG00000140199	SLC12A6	0.69061	0.000278023	0.00279124	149.317	157.004	151.801	270.98	228.654	240.568
ENSG00000140307	GTF2A2	-0.524016	5.54318e-07	1.42495e-05	1346.1	1468.2	1469.71	1044.75	915.477	1020.86
ENSG00000140319	SRP14	-0.577778	2.89959e-10	1.74543e-08	8714.3	9952.8	8745.32	6740.62	5805.21	5823.36
ENSG00000140332	TLE3	0.870859	3.03199e-08	1.13774e-06	441.216	301.279	382.46	637.226	648.858	769.642
ENSG00000140379	BCL2A1	-1.1894	0.00708216	0.0368308	46.0302	42.4336	82.8006	32.814	25.0225	17.7541
ENSG00000140443	IGF1R	1.24373	3.41215e-13	3.52109e-11	294.144	247.176	423.86	763.189	751.537	774.08
ENSG00000140451	PIF1	1.38098	4.3155e-05	0.000596613	44.9075	30.7644	46.3289	85.7397	90.5986	141.145
ENSG00000140534	TICRR	0.750307	0.00426926	0.025052	96.5512	88.0497	78.8577	184.182	145.821	113.626
ENSG00000140836	ZFHX3	0.934635	1.35639e-07	4.24151e-06	234.642	218.533	177.43	405.411	348.589	450.067
ENSG00000140853	NLRC5	0.816623	0.000326121	0.00317422	93.1831	92.2931	104.486	185.24	168.254	158.012
ENSG00000140873	ADAMTS18	-1.52219	8.1922e-28	4.55203e-25	620.846	679.998	638.747	226.522	226.928	221.927
ENSG00000140948	ZCCHC14	0.618396	6.47392e-05	0.00083359	284.04	271.575	324.302	469.981	403.811	478.474
ENSG00000141052	MYOCD	0.793363	9.57591e-11	6.55655e-09	1049.71	935.661	1097.11	2097.98	1606.61	1641.37
ENSG00000141068	KSR1	1.0112	4.54597e-11	3.28378e-09	254.85	285.366	254.316	481.624	515.118	603.641
ENSG00000141540	TTYH2	1.24657	0.00266818	0.0173636	17.963	27.5818	40.4146	87.8567	49.1821	68.3534
ENSG00000141564	RPTOR	0.54527	2.94002e-06	5.94049e-05	891.414	742.588	944.321	1222.58	1310.66	1229.47
ENSG00000141576	RNF157	1.8525	0.00121167	0.00925214	5.61344	15.9126	9.85721	51.8672	31.9252	30.182
ENSG00000141682	PMAIP1	-0.77354	1.29748e-09	6.71852e-08	1276.5	1608.23	1249.89	780.126	896.494	741.235
ENSG00000141837	CACNA1A	1.6512	3.63859e-11	2.70963e-09	49.3983	62.5896	58.1576	171.479	174.294	189.082
ENSG00000141905	NFIC	0.567418	6.85232e-07	1.72166e-05	1175.45	990.825	1064.58	1474.51	1516.88	1794.06
ENSG00000142089	IFITM3	0.680689	2.07068e-14	2.69505e-12	2133.11	2007.11	2088.74	3120.5	3304.69	3557.04
ENSG00000142102	ATHL1	0.540968	0.0002122	0.00224262	360.383	317.191	396.26	493.268	508.215	561.031
ENSG00000142156	COL6A1	0.536261	1.56369e-07	4.81676e-06	53993.4	41964.7	50181.1	63904.7	69911	78113.7
ENSG00000142178	SIK1	0.836945	1.2481e-05	0.000206301	175.139	171.856	226.716	281.565	362.394	380.826
ENSG00000142197	DOPEY2	0.620036	5.95937e-06	0.000109258	365.996	372.355	431.746	629.816	565.163	605.416
ENSG00000142207	URB1	0.62083	4.46291e-07	1.18304e-05	743.219	668.329	875.32	1099.8	1189	1228.59
ENSG00000142303	ADAMTS10	0.871049	3.43676e-06	6.76442e-05	189.734	171.856	171.516	265.687	371.023	336.441
ENSG00000142408	CACNG8	3.33344	3.0913e-07	8.72265e-06	4.49075	2.12168	6.90005	26.4629	50.9078	59.4763
ENSG00000142552	RCN3	0.932545	7.5782e-15	1.07336e-12	756.692	667.268	776.748	1262.81	1359.84	1576.57
ENSG00000142599	RERE	0.701736	3.20413e-07	8.97093e-06	600.638	450.857	543.132	883.86	778.285	931.204
ENSG00000142632	ARHGEF19	0.762914	0.00135588	0.010118	132.477	81.6847	116.315	167.245	203.631	189.082
ENSG00000142698	C1orf94	-1.58018	5.09228e-05	0.000683333	71.852	94.4148	59.1433	17.9948	25.8853	31.0697
ENSG00000142798	HSPG2	1.13522	4.10784e-20	1.21114e-17	3689.15	2991.57	3627.45	6487.64	6942.44	9209.96
ENSG00000142867	BCL10	-0.665369	2.68416e-08	1.02048e-06	1014.91	1083.12	1072.46	747.312	660.075	593.876
ENSG00000142949	PTPRF	0.628778	1.42769e-09	7.28288e-08	4162.93	3443.49	4360.83	5634.48	6137.41	6731.48
ENSG00000143126	CELSR2	0.64189	0.00153911	0.0111905	145.949	134.727	128.144	190.533	224.339	221.927
ENSG00000143127	ITGA10	1.05263	0.00207731	0.0142366	26.9445	49.8595	47.3146	79.3886	85.4215	93.2092
ENSG00000143190	POU2F1	1.1191	1.20652e-06	2.74497e-05	88.6923	83.8064	105.472	205.352	227.791	171.327
ENSG00000143248	RGS5	-0.910512	5.5979e-12	4.70191e-10	2158.93	2750.76	2324.33	1565.54	1157.94	1128.28
ENSG00000143341	HMCN1	1.28266	1.71799e-30	1.45999e-27	783.636	743.649	858.563	2158.31	1780.05	1870.4
ENSG00000143434	SEMA6C	1.07759	6.26294e-06	0.000114099	92.0604	78.5022	73.9291	153.485	185.511	175.766
ENSG00000143554	SLC27A3	0.838467	0.00897408	0.0440981	63.9932	45.6161	53.2289	68.8035	113.033	108.3
ENSG00000143641	GALNT2	0.572986	1.60138e-08	6.35582e-07	3323.16	3127.36	3248.94	4085.87	5147.72	5191.31
ENSG00000143669	LYST	0.678171	0.000743674	0.0062428	150.44	246.115	224.744	347.193	289.053	359.521
ENSG00000143772	ITPKB	0.678787	0.00384327	0.0231088	123.496	94.4148	123.215	159.836	166.529	219.264
ENSG00000143847	PPFIA4	1.20585	7.67386e-06	0.00013603	55.0117	62.5896	90.6864	137.607	177.746	166.001
ENSG00000143867	OSR1	-0.598373	5.00957e-05	0.000675124	546.749	629.078	489.903	340.842	362.394	395.917
ENSG00000143878	RHOB	-0.558118	4.3198e-10	2.43782e-08	12513.5	12282.4	10760.1	7383.14	8486.07	8276.09
ENSG00000143891	GALM	0.538445	0.0104324	0.0493361	179.63	130.483	166.587	204.293	217.437	269.863
ENSG00000143919	CAMKMT	-0.667036	0.0095269	0.0459953	125.741	143.213	189.258	116.437	85.4215	87.883
ENSG00000144040	SFXN5	0.572067	0.00435489	0.0254348	161.667	135.788	139.972	195.825	223.476	229.916
ENSG00000144057	ST6GAL2	1.77675	7.94205e-31	7.17824e-28	262.709	188.83	285.859	842.578	835.233	850.423
ENSG00000144118	RALB	-0.524584	5.13599e-08	1.80975e-06	3002.07	3136.9	2738.33	2239.82	1986.27	1946.74
ENSG00000144136	SLC20A1	-0.745835	2.09248e-20	6.87048e-18	9758.4	10527.8	9324.92	6139.39	5766.38	5753.23
ENSG00000144152	FBLN7	3.13949	0.00594879	0.0322001	5.61344	0	0	7.40961	13.8055	26.6312
ENSG00000144218	AFF3	0.701464	1.57314e-10	9.92453e-09	782.513	738.345	866.449	1353.84	1235.59	1295.16
ENSG00000144426	NBEAL1	0.542478	0.000931104	0.00747729	234.642	265.21	254.316	378.948	396.908	323.125
ENSG00000144476	ACKR3	1.91932	1.31002e-09	6.75922e-08	33.6806	25.4602	46.3289	117.495	155.312	126.942
ENSG00000144554	FANCD2	0.723522	2.2325e-05	0.000342024	218.924	228.081	280.931	447.752	357.217	399.468
ENSG00000144589	STK11IP	0.642028	0.000478791	0.00433945	245.869	252.48	303.602	317.555	460.758	472.26
ENSG00000144681	STAC	-0.636684	5.37751e-09	2.42021e-07	1175.45	1109.64	1080.35	728.258	679.058	757.214
ENSG00000144711	IQSEC1	0.652484	1.22501e-07	3.83897e-06	779.145	702.276	816.177	1087.09	1146.72	1376.83
ENSG00000144712	CAND2	0.637504	2.33869e-05	0.000356404	379.468	330.982	299.659	475.273	524.609	569.02
ENSG00000144730	IL17RD	1.25456	0.00316848	0.0199369	22.4538	27.5818	21.6859	42.3406	76.7931	51.487
ENSG00000144810	COL8A1	0.575519	3.3243e-14	4.03581e-12	5898.6	5873.87	6387.47	8924.34	9024.48	9114.97
ENSG00000144868	TMEM108	1.31993	0.00552057	0.0303947	28.0672	18.0343	10.8429	53.9843	44.005	43.4976
ENSG00000144891	AGTR1	0.876611	2.39336e-05	0.000362092	144.827	107.145	121.244	215.937	228.654	239.681
ENSG00000144935	TRPC1	0.50772	0.0051027	0.0286397	218.924	219.594	177.43	313.32	301.132	260.986
ENSG00000145012	LPP	0.716321	8.83235e-11	6.07623e-09	907.132	846.55	966.993	1637.52	1377.1	1458.5
ENSG00000145022	TCTA	-0.536772	5.30511e-07	1.36618e-05	1314.67	1541.4	1397.75	947.371	1037.14	947.183
ENSG00000145029	NICN1	0.586154	0.00702691	0.0366226	147.072	164.43	148.844	174.655	235.556	279.628
ENSG00000145075	CCDC39	1.11168	0.00898332	0.0441285	17.963	24.3993	29.5716	52.9258	60.399	42.6099
ENSG00000145242	EPHA5	1.51442	1.0531e-20	3.62241e-18	281.795	196.255	269.102	724.024	781.736	628.496
ENSG00000145743	FBXL17	0.502508	0.000102842	0.001233	469.284	465.709	418.932	623.465	614.345	679.096
ENSG00000145934	TENM2	1.29774	2.11568e-18	5.18056e-16	264.954	232.324	311.488	694.386	635.916	660.454
ENSG00000146122	DAAM2	1.03693	6.52128e-10	3.54184e-08	362.628	231.263	346.974	607.588	628.15	694.187
ENSG00000146386	ABRACL	-0.595055	1.14776e-05	0.000192176	787.004	859.28	664.376	553.603	486.644	490.014
ENSG00000146574	CCZ1B	-0.561183	0.000689757	0.00586172	496.228	589.827	716.619	467.864	411.576	344.43
ENSG00000146592	CREB5	0.969467	0.00398513	0.0238103	40.4168	44.5553	56.1861	123.846	81.9701	71.9042
ENSG00000146648	EGFR	0.535595	3.33311e-07	9.27812e-06	1750.27	1475.63	1719.1	2630.41	2245.12	2294.72
ENSG00000146670	CDCA5	0.582513	8.00231e-06	0.000140473	397.431	441.309	467.232	642.519	631.601	682.646
ENSG00000146674	IGFBP3	0.775844	1.07176e-16	1.9851e-14	2137.6	1897.84	2291.8	3609.54	3526.44	3699.07
ENSG00000146676	PURB	0.525298	3.51045e-06	6.89069e-05	681.472	752.136	762.948	1113.56	1070.79	979.14
ENSG00000146859	TMEM140	0.857654	0.00128671	0.00971219	89.815	60.4679	84.772	119.612	143.232	162.45
ENSG00000147010	SH3KBP1	-0.745374	2.04895e-13	2.24251e-11	4027.08	4120.3	4192.27	2800.83	2412.51	2150.91
ENSG00000147145	LPAR4	2.65074	5.20628e-05	0.000696437	2.24538	3.18252	12.8144	47.6332	36.2394	32.8451
ENSG00000147382	FAM58A	-0.556245	2.31264e-06	4.82118e-05	824.053	839.124	868.42	592.768	529.786	600.09
ENSG00000147400	CETN2	-0.626456	2.37584e-07	6.92012e-06	1604.32	2002.87	1622.5	1275.51	1088.91	1025.3
ENSG00000147402	GABRQ	2.88431	0.00107915	0.00836852	3.36806	0	4.92861	23.2873	18.9826	19.5295
ENSG00000147408	CSGALNACT1	1.42078	6.74664e-09	2.92148e-07	101.042	66.8329	87.7292	282.624	210.534	191.745
ENSG00000147536	GINS4	0.642758	0.000160305	0.00177407	205.452	231.263	216.859	378.948	304.584	338.216
ENSG00000147669	POLR2K	-0.639881	5.62379e-08	1.94837e-06	1100.23	1298.47	1049.79	770.599	720.474	722.593
ENSG00000147684	NDUFB9	-0.548252	5.49053e-08	1.90677e-06	1520.12	1587.02	1538.71	982.302	1059.57	1133.6
ENSG00000147872	PLIN2	-0.549433	1.32829e-08	5.3904e-07	2220.68	2593.75	2517.53	1734.91	1589.36	1687.53
ENSG00000148082	SHC3	1.45409	0.0071473	0.0370911	15.7176	19.0951	6.90005	29.6384	46.5936	37.2837
ENSG00000148143	ZNF462	1.20414	5.46686e-08	1.90313e-06	103.287	93.3539	102.515	276.272	199.317	214.825
ENSG00000148386	LCN9	1.21672	0.00762617	0.0391109	24.6991	19.0951	14.7858	39.1651	45.7307	50.5993
ENSG00000148396	SEC16A	0.714367	8.11262e-13	7.97299e-11	1689.65	1419.4	1593.91	2416.59	2564.37	2733.25
ENSG00000148400	NOTCH1	1.02275	7.11436e-11	4.98938e-09	302.003	271.575	253.33	507.029	522.02	648.914
ENSG00000148426	PROSER2	-0.63536	0.000936493	0.00750639	468.161	396.754	325.288	202.176	306.309	255.66
ENSG00000148484	RSU1	-0.566187	1.46733e-10	9.3799e-09	5953.61	6784.07	6010.93	4523.03	4064.86	4077.24
ENSG00000148773	MKI67	1.20171	1.48233e-14	2.0203e-12	888.046	676.816	951.221	2461.05	1623.87	1706.17
ENSG00000148798	INA	-0.792957	4.01589e-10	2.28415e-08	826.298	820.029	768.863	515.497	424.519	455.394
ENSG00000148848	ADAM12	0.724466	7.03529e-16	1.16826e-13	1788.44	1618.84	1814.71	2784.95	2933.67	2909.01
ENSG00000148908	RGS10	-0.679853	6.30457e-15	9.12073e-13	4592.92	4495.84	4033.57	2822	2626.5	2743.01
ENSG00000148985	PGAP2	-0.510746	0.000308682	0.00303782	435.603	465.709	475.118	323.906	313.212	329.339
ENSG00000149100	EIF3M	-0.579834	1.96804e-07	5.85593e-06	3512.89	4021.64	3825.58	2992.42	2360.74	2251.22
ENSG00000149115	TNKS1BP1	0.582074	5.12931e-08	1.80975e-06	1843.45	1596.56	1815.7	2337.2	2600.61	2927.66
ENSG00000149256	TENM4	0.848021	1.51301e-09	7.64281e-08	386.205	405.241	502.718	793.886	709.257	829.118
ENSG00000149257	SERPINH1	0.571885	3.41264e-07	9.48124e-06	9249.82	8082.54	8895.15	10441.2	14323.2	14217.5
ENSG00000149311	ATM	0.537646	1.86989e-06	4.00522e-05	833.034	822.151	930.521	1377.13	1182.96	1196.63
ENSG00000149380	P4HA3	2.04505	0.00130407	0.00981757	2.24538	7.42588	22.6716	25.4044	54.3591	55.0378
ENSG00000149503	INCENP	0.73205	2.10262e-08	8.18775e-07	471.529	386.146	415.974	690.152	704.08	719.93
ENSG00000149639	SOGA1	0.710755	1.09473e-12	1.05437e-10	1041.85	1084.18	1147.38	1879.92	1669.6	1810.92
ENSG00000149929	HIRIP3	0.84111	0.000172478	0.00188912	124.618	131.544	119.272	177.831	214.848	278.74
ENSG00000150347	ARID5B	0.620236	3.76728e-05	0.000527895	429.989	571.793	605.233	947.371	782.599	743.898
ENSG00000150991	UBC	-0.572394	2.4144e-06	5.01161e-05	26129.4	28870.8	28071.4	23525.5	16218.9	16126.1
ENSG00000151067	CACNA1C	0.62589	0.000274533	0.00276237	227.906	252.48	286.845	433.991	332.195	419.885
ENSG00000151136	BTBD11	-0.593872	0.000902326	0.00729485	353.647	382.963	353.874	197.942	229.516	293.831
ENSG00000151150	ANK3	1.47681	0.000371147	0.00353458	22.4538	15.9126	26.6145	65.6279	50.9078	64.8026
ENSG00000151208	DLG5	0.616852	1.02003e-07	3.26747e-06	992.456	801.995	871.378	1265.98	1348.62	1470.93
ENSG00000151229	SLC2A13	1.37429	1.20504e-05	0.000200567	44.9075	48.7986	31.5431	94.2078	111.307	118.065
ENSG00000151247	EIF4E	-0.556751	4.96781e-09	2.25692e-07	1837.84	1899.96	1765.43	1294.56	1266.65	1180.65
ENSG00000151320	AKAP6	2.44973	0.00709045	0.0368584	2.24538	2.12168	4.92861	29.6384	10.3541	11.5402
ENSG00000151366	NDUFC2	-0.554074	0.00076062	0.0063445	380.591	432.823	348.945	296.384	248.499	247.67
ENSG00000151388	ADAMTS12	0.560749	1.25594e-08	5.1256e-07	3061.57	2696.66	3469.74	4556.91	4448.82	4608.09
ENSG00000151914	DST	0.6844	1.21439e-10	8.04787e-09	2652.91	2499.34	2994.62	4959.14	3925.08	4213.06
ENSG00000152104	PTPN14	0.65226	2.6278e-10	1.60185e-08	1609.93	1435.32	1819.64	2474.81	2635.99	2536.18
ENSG00000152217	SETBP1	0.767035	0.00167477	0.0119839	159.422	117.753	253.33	358.837	264.893	281.403
ENSG00000152284	TCF7L1	0.700223	4.83634e-05	0.000654727	200.961	281.123	239.53	427.64	377.925	368.398
ENSG00000152409	JMY	0.934204	1.72221e-07	5.23807e-06	179.63	151.7	153.773	314.379	296.818	315.136
ENSG00000152518	ZFP36L2	0.546643	1.01269e-07	3.25835e-06	2076.97	1786.45	1965.53	2537.26	2877.58	3096.32
ENSG00000152700	SAR1B	-0.506851	6.98995e-06	0.000125135	1291.09	1514.88	1309.04	938.903	1053.53	902.798
ENSG00000152784	PRDM8	0.604818	0.000165292	0.00181457	279.549	295.974	337.117	390.592	496.135	500.667
ENSG00000152818	UTRN	0.789688	5.97902e-10	3.27193e-08	1223.73	943.087	1284.39	2252.52	1895.67	1820.69
ENSG00000152953	STK32B	0.830893	1.45037e-05	0.000233595	230.151	172.917	266.145	446.693	413.302	332.002
ENSG00000153233	PTPRR	-1.79708	0.00170549	0.0121376	39.2941	31.8252	56.1861	16.9362	16.394	3.55083
ENSG00000153404	PLEKHG4B	1.68205	1.93195e-08	7.56392e-07	50.521	65.7721	31.5431	145.017	143.232	184.643
ENSG00000153551	CMTM7	-0.614229	5.187e-06	9.7194e-05	733.115	865.645	662.405	510.204	479.741	487.351
ENSG00000153558	FBXL2	-0.616441	5.44368e-06	0.000101346	719.643	740.466	690.991	526.082	477.152	401.243
ENSG00000154229	PRKCA	0.584653	3.92223e-09	1.81037e-07	1490.93	1539.28	1678.68	2562.66	2189.03	2314.25
ENSG00000154237	LRRK1	0.697423	7.55314e-06	0.000134219	316.598	264.149	254.316	427.64	441.776	482.912
ENSG00000154265	ABCA5	0.804805	0.000242097	0.00250543	108.901	98.6581	122.229	182.065	181.197	213.05
ENSG00000154310	TNIK	2.25681	1.09622e-05	0.000185048	10.1042	6.36504	17.743	38.1065	60.399	65.6903
ENSG00000154429	CCSAP	0.52329	0.00178465	0.012577	263.832	247.176	208.973	368.363	332.195	333.778
ENSG00000154813	DPH3	-0.505503	9.01457e-07	2.13498e-05	1600.95	1736.6	1516.04	1182.36	1174.33	1062.58
ENSG00000154864	PIEZO2	1.80732	7.00628e-16	1.16826e-13	66.2386	80.6238	78.8577	284.741	220.025	286.729
ENSG00000155090	KLF10	-0.619424	1.57706e-06	3.47313e-05	1384.27	1700.53	1777.26	1213.06	1044.9	909.899
ENSG00000155093	PTPRN2	1.38095	9.07766e-05	0.00111898	30.3126	24.3993	37.4574	79.3886	77.6559	83.4444
ENSG00000155158	TTC39B	0.698199	0.00831944	0.0416507	77.4655	106.084	78.8577	170.421	141.506	114.514
ENSG00000155438	NIFK	-0.606064	9.08552e-06	0.000157573	947.549	1107.52	969.95	783.301	645.407	561.031
ENSG00000155657	TTN	0.740272	0.000928686	0.00746203	122.373	134.727	123.215	257.219	212.26	166.889
ENSG00000155858	LSM11	0.853477	0.000127076	0.00146307	134.723	101.841	177.43	256.161	264.03	229.028
ENSG00000156265	MAP3K7CL	-0.928396	8.74188e-08	2.87685e-06	342.42	417.971	387.388	171.479	211.397	219.264
ENSG00000156299	TIAM1	0.527199	0.00138551	0.0103109	246.991	246.115	292.759	391.651	334.783	407.457
ENSG00000156463	SH3RF2	-0.691898	1.39105e-05	0.000226158	499.596	455.1	564.818	345.076	333.058	263.649
ENSG00000156466	GDF6	3.19341	7.6257e-37	1.37711e-33	53.889	27.5818	42.386	295.326	418.479	415.447
ENSG00000156587	UBE2L6	0.829746	0.00394318	0.0236182	78.5881	51.9812	82.8006	133.373	145.821	100.311
ENSG00000156860	FBRS	0.639403	5.60491e-06	0.000103813	999.192	775.474	907.849	1129.44	1402.98	1643.14
ENSG00000156973	PDE6D	-0.539476	4.6405e-05	0.000632465	551.24	636.504	598.333	402.236	427.108	399.468
ENSG00000157045	NTAN1	-0.523412	1.71206e-06	3.71383e-05	1417.95	1718.56	1422.4	1084.98	1038	1049.27
ENSG00000157064	NMNAT2	-0.625195	5.54695e-09	2.47713e-07	1731.18	1674.01	1478.58	1140.02	1031.1	996.007
ENSG00000157106	SMG1	0.702478	6.98388e-13	7.05567e-11	1058.69	1035.38	1064.58	1800.53	1607.48	1733.69
ENSG00000157168	NRG1	-0.569244	0.000148823	0.0016667	698.312	893.227	681.133	598.061	470.25	465.158
ENSG00000157514	TSC22D3	-0.816749	4.74229e-14	5.57007e-12	1456.13	1702.65	1450.98	830.934	898.22	886.819
ENSG00000157538	DSCR3	-0.513097	1.46485e-08	5.87854e-07	1879.38	1976.34	1921.17	1380.3	1321.01	1347.54
ENSG00000157554	ERG	1.85054	0.00380039	0.022892	8.9815	5.3042	9.85721	16.9362	37.9651	31.9574
ENSG00000157613	CREB3L1	0.579599	1.21345e-08	4.96621e-07	2027.57	1676.13	2104.51	2938.44	2797.34	2945.41
ENSG00000157657	ZNF618	0.954592	1.81971e-10	1.13807e-08	406.413	315.069	396.26	714.498	635.916	815.802
ENSG00000157741	UBN2	0.582906	0.0083673	0.0417989	194.225	136.848	142.93	283.682	234.693	191.745
ENSG00000158019	BRE	-0.51209	0.000177429	0.00193021	651.159	775.474	681.133	480.566	444.364	553.041
ENSG00000158164	TMSB15A	0.851522	0.000891889	0.00723071	108.901	100.78	75.9005	129.139	187.237	197.071
ENSG00000158258	CLSTN2	1.20138	1.08579e-27	5.80977e-25	977.861	837.003	983.75	2375.31	2001.8	2061.25
ENSG00000158321	AUTS2	0.962865	2.99643e-05	0.000434632	160.544	97.5973	107.444	220.171	220.025	270.751
ENSG00000158352	SHROOM4	0.861197	1.26099e-05	0.000207963	140.336	126.24	166.587	278.389	239.008	270.751
ENSG00000158683	PKD1L1	3.0837	0.00401302	0.0239472	3.36806	0	1.97144	22.2288	7.76559	15.091
ENSG00000159055	MIS18A	0.575369	0.00781102	0.0398607	122.373	130.483	175.458	211.703	192.414	235.242
ENSG00000159167	STC1	-1.03583	5.16528e-25	2.33196e-22	7488.33	8465.5	7481.62	4360.02	3489.34	3584.56
ENSG00000159433	STARD9	0.993794	9.65811e-08	3.12849e-06	147.072	149.578	172.501	328.14	335.646	271.638
ENSG00000159674	SPON2	2.16479	0.000252934	0.00259399	30.3126	2.12168	9.85721	39.1651	77.6559	71.0165
ENSG00000159788	RGS12	0.633552	6.52503e-06	0.000118129	377.223	340.53	328.245	503.853	543.591	573.458
ENSG00000160007	ARHGAP35	0.569675	1.02075e-10	6.82718e-09	2833.66	2773.04	3097.14	4018.12	4426.39	4473.15
ENSG00000160013	PTGIR	-0.923282	0.00545292	0.0301256	121.25	89.1106	91.6721	33.8725	52.6335	71.9042
ENSG00000160075	SSU72	-0.503999	1.16666e-08	4.80192e-07	3776.72	4404.61	4072.01	2983.95	2836.17	2822.02
ENSG00000160145	KALRN	1.24409	0.000414421	0.0038453	41.5394	48.7986	69.0005	195.825	94.9128	88.7707
ENSG00000160256	FAM207A	0.586909	0.00372819	0.0225549	373.855	262.027	259.245	327.081	465.936	548.603
ENSG00000160299	PCNT	0.648073	6.05151e-06	0.000110806	560.221	459.344	594.39	851.046	725.651	953.397
ENSG00000160703	NLRX1	0.669612	0.000687479	0.00584924	177.385	195.195	255.302	281.565	394.32	323.125
ENSG00000160796	NBEAL2	0.551473	0.00298788	0.0190326	208.82	179.282	250.373	277.331	316.664	341.767
ENSG00000161267	BDH1	0.813254	0.0017036	0.0121301	87.5696	131.544	70.9719	160.894	180.334	167.777
ENSG00000161381	PLXDC1	2.11846	8.41312e-07	2.0133e-05	14.5949	18.0343	16.7573	86.7982	80.2445	47.9362
ENSG00000161692	DBF4B	0.654002	0.000951554	0.00759928	136.968	129.422	142.93	225.464	211.397	207.723
ENSG00000161835	GRASP	2.31058	0.00110057	0.00851633	2.24538	4.24336	9.85721	25.4044	34.5137	22.1927
ENSG00000161847	RAVER1	0.749613	4.8397e-05	0.000654727	474.897	404.18	323.317	511.263	660.075	846.872
ENSG00000161996	WDR90	0.677685	0.000669864	0.00572296	186.366	171.856	229.673	258.278	302.858	379.051
ENSG00000162337	LRP5	0.824868	1.51334e-10	9.63137e-09	1110.34	876.254	942.35	1462.87	1747.26	1974.26
ENSG00000162402	USP24	0.51042	1.1632e-05	0.000194275	882.433	898.531	931.507	1477.69	1177.78	1211.72
ENSG00000162496	DHRS3	1.57638	3.15612e-12	2.76342e-10	67.3613	114.571	87.7292	286.858	269.207	249.446
ENSG00000162512	SDC3	0.579669	1.27086e-08	5.17184e-07	3139.04	2723.18	3437.21	4249.94	4712.85	4934.76
ENSG00000162522	KIAA1522	0.626571	7.16784e-06	0.000128002	974.493	724.554	1001.49	1174.95	1468.56	1524.19
ENSG00000162542	TMCO4	0.780257	3.66582e-07	1.01069e-05	290.776	255.662	239.53	427.64	468.524	451.843
ENSG00000162576	MXRA8	0.942825	7.01071e-08	2.34734e-06	776.9	700.154	659.448	895.504	1527.23	1680.43
ENSG00000162591	MEGF6	1.77863	6.41501e-11	4.54302e-09	95.4285	54.1028	92.6578	187.357	285.601	356.858
ENSG00000162618	ELTD1	0.674279	0.000395737	0.00371239	222.292	229.141	204.044	387.417	394.32	264.537
ENSG00000162631	NTNG1	-0.916762	9.89937e-06	0.000169652	340.174	497.534	348.945	268.863	185.511	175.766
ENSG00000162688	AGL	0.59017	0.000104376	0.00124519	340.174	316.13	347.96	582.183	446.953	484.688
ENSG00000162738	VANGL2	1.01506	8.54374e-05	0.00106315	94.3058	61.5287	110.401	193.708	154.449	190.857
ENSG00000162849	KIF26B	1.15964	0.00393848	0.0235998	40.4168	20.156	44.3575	111.144	65.5761	58.5886
ENSG00000162878	PKDCC	0.970059	3.08115e-06	6.19101e-05	122.373	153.822	119.272	216.996	279.561	276.964
ENSG00000163017	ACTG2	-0.670441	6.45088e-13	6.56309e-11	41515.9	40532.6	42371.2	30010	23730.8	24438.6
ENSG00000163288	GABRB1	0.859075	0.00631969	0.0338667	44.9075	49.8595	45.3432	94.2078	75.9302	84.3321
ENSG00000163319	MRPS18C	-0.582559	0.00189931	0.0132621	336.806	375.537	315.431	264.629	176.02	246.782
ENSG00000163359	COL6A3	1.017	3.22035e-14	3.94274e-12	717.398	552.698	795.477	1294.56	1384.86	1501.11
ENSG00000163431	LMOD1	1.4655	6.27992e-09	2.76604e-07	132.477	72.1371	97.5864	204.293	295.955	332.002
ENSG00000163466	ARPC2	-0.520722	5.5424e-11	3.95497e-09	16441.8	17239.7	16014	12431.2	11120.3	11090.1
ENSG00000163491	NEK10	-0.922334	0.00329181	0.0205429	87.5696	131.544	79.8434	50.8087	51.7706	55.0378
ENSG00000163528	CHCHD4	-0.632243	0.000831192	0.00679198	246.991	264.149	226.716	149.251	170.843	155.349
ENSG00000163531	NFASC	-1.25701	0.00389511	0.0233787	49.3983	48.7986	70.9719	24.3458	14.6683	31.9574
ENSG00000163541	SUCLG1	-0.546656	3.48791e-09	1.62548e-07	2038.8	2272.32	2172.53	1517.91	1492.72	1429.21
ENSG00000163576	EFHB	-1.84018	0.00478751	0.0273378	33.6806	30.7644	21.6859	14.8192	4.31422	5.32624
ENSG00000163577	EIF5A2	-0.655864	0.001141	0.00876343	198.716	256.723	250.373	161.953	151.86	134.931
ENSG00000163597	SNHG16	-0.589587	2.86582e-09	1.35302e-07	1854.68	1700.53	1669.81	1098.74	1220.06	1151.36
ENSG00000163710	PCOLCE2	2.02429	6.39546e-08	2.1689e-06	25.8218	38.1902	16.7573	82.5642	140.643	103.862
ENSG00000163738	MTHFD2L	-0.619039	0.000261299	0.00265616	298.635	294.914	308.531	206.41	194.14	187.306
ENSG00000163739	CXCL1	0.908989	0.00536924	0.0297886	33.6806	72.1371	83.7863	100.559	132.015	124.279
ENSG00000163795	ZNF513	0.571086	0.00206573	0.0141977	254.85	288.548	205.03	302.735	400.359	406.57
ENSG00000163808	KIF15	0.74278	0.00215031	0.0146397	127.986	135.788	116.315	273.097	150.135	213.937
ENSG00000163814	CDCP1	-0.8036	2.90478e-16	5.18091e-14	2685.47	2980.96	2480.07	1525.32	1628.19	1512.65
ENSG00000163840	DTX3L	0.661914	0.00276863	0.0179124	130.232	113.51	144.901	169.362	205.357	239.681
ENSG00000163879	DNALI1	0.783764	0.00895591	0.0440388	60.6251	46.677	79.8434	102.676	97.5013	122.504
ENSG00000163923	RPL39L	6.48642	9.53172e-06	0.00016413	0	0	0	7.40961	23.2968	21.305
ENSG00000163960	UBXN7	0.516042	3.77876e-05	0.000528477	442.339	436.005	455.403	626.641	659.212	621.395
ENSG00000163975	MFI2	2.86961	0.0002599	0.00264794	3.36806	6.36504	0.985721	17.9948	30.1995	29.2943
ENSG00000164039	BDH2	0.562076	0.0023241	0.0155517	154.931	167.613	171.516	241.341	239.871	248.558
ENSG00000164056	SPRY1	2.03967	0.0032159	0.0201825	16.8403	2.12168	3.94289	31.7555	29.3367	31.9574
ENSG00000164099	PRSS12	1.10403	0.000139127	0.00158265	44.9075	72.1371	66.0433	104.793	142.369	146.472
ENSG00000164104	HMGB2	0.561405	1.17154e-05	0.000195419	572.571	688.485	704.791	1061.69	872.335	970.263
ENSG00000164161	HHIP	0.542904	0.000790297	0.00653919	337.929	297.035	323.317	554.662	438.325	404.794
ENSG00000164162	ANAPC10	-0.57176	0.00917561	0.0447536	221.169	205.803	168.558	154.543	132.878	113.626
ENSG00000164258	NDUFS4	-0.535891	7.37043e-07	1.81398e-05	1282.11	1566.86	1436.2	977.009	1008.66	970.263
ENSG00000164305	CASP3	-0.690881	4.32205e-11	3.15356e-09	1476.33	1558.37	1459.85	1010.88	863.706	911.675
ENSG00000164332	UBLCP1	-0.513424	8.33934e-06	0.000145681	1276.5	1348.33	1146.39	974.892	846.45	822.016
ENSG00000164543	STK17A	-0.690933	1.98228e-11	1.53144e-09	3176.08	3704.45	3245.98	2322.38	2060.47	1892.59
ENSG00000164591	MYOZ3	1.92533	0.000398387	0.00372765	15.7176	24.3993	2.95716	48.6917	56.9477	56.8132
ENSG00000164692	COL1A2	0.78602	1.49808e-16	2.7396e-14	75033.7	65024.2	78437.8	111450	130934	134369
ENSG00000164715	LMTK2	0.502189	0.00421546	0.0248767	358.137	237.628	261.216	398.002	389.142	425.211
ENSG00000164916	FOXK1	0.777266	1.2936e-10	8.45638e-09	591.656	500.716	577.633	894.445	978.465	988.017
ENSG00000164932	CTHRC1	1.44854	2.37301e-07	6.92012e-06	95.4285	44.5553	68.0148	155.602	206.22	204.173
ENSG00000165029	ABCA1	1.47107	1.19649e-12	1.12979e-10	193.102	136.848	289.802	566.306	594.499	560.143
ENSG00000165046	LETM2	-0.535213	0.00939867	0.0455493	198.716	236.567	216.859	164.07	162.215	124.279
ENSG00000165060	FXN	-0.513689	0.00176647	0.0124793	349.156	302.339	339.088	239.224	235.556	219.264
ENSG00000165169	DYNLT3	0.55021	0.000590886	0.00519254	502.964	695.911	542.147	1046.87	755.851	749.224
ENSG00000165288	BRWD3	0.552647	0.00811879	0.0409489	196.47	176.099	231.644	369.422	226.928	292.055
ENSG00000165300	SLITRK5	2.91669	3.85847e-07	1.04584e-05	5.61344	11.6692	2.95716	59.2768	40.5536	52.3747
ENSG00000165495	PKNOX2	0.637457	2.9904e-09	1.40724e-07	949.794	898.531	1086.26	1582.48	1481.5	1503.78
ENSG00000165572	KBTBD6	0.580376	0.000258992	0.00264392	226.783	242.932	248.402	375.773	358.943	339.992
ENSG00000165617	DACT1	1.37853	2.77218e-09	1.3131e-07	107.778	83.8064	138.001	228.639	339.098	289.392
ENSG00000165671	NSD1	0.785302	6.68437e-15	9.5613e-13	950.917	1010.98	1090.21	1805.83	1673.05	1784.29
ENSG00000165821	SALL2	0.534749	0.000797479	0.0065873	280.672	246.115	257.273	394.826	341.686	399.468
ENSG00000165868	HSPA12A	1.9706	1.44248e-07	4.48964e-06	46.0302	20.156	17.743	109.027	119.072	98.5354
ENSG00000165959	CLMN	0.627543	0.00202624	0.0139795	151.563	135.788	183.344	273.097	239.871	215.713
ENSG00000166004	KIAA1731	0.656359	0.00274512	0.0177856	152.686	176.099	188.273	359.895	239.008	218.376
ENSG00000166106	ADAMTS15	1.76679	0.0021904	0.0148497	25.8218	6.36504	6.90005	31.7555	48.3192	51.487
ENSG00000166145	SPINT1	0.916252	0.00925357	0.0450274	33.6806	31.8252	49.2861	77.2716	67.3018	72.7919
ENSG00000166147	FBN1	1.16483	3.66527e-40	7.56459e-37	15746.8	13605.3	16674.5	35579.9	32979.6	34638.3
ENSG00000166165	CKB	-0.615891	6.48568e-07	1.63716e-05	1370.8	1247.55	1142.45	710.264	824.016	917.001
ENSG00000166341	DCHS1	2.48369	1.35335e-26	6.98281e-24	76.3428	42.4336	83.7863	336.608	371.023	426.099
ENSG00000166396	SERPINB7	-0.808697	3.93317e-14	4.65758e-12	2820.19	3323.61	2938.44	1949.78	1673.05	1565.03
ENSG00000166401	SERPINB8	-0.881388	1.22522e-11	9.88872e-10	1450.51	1679.31	1690.51	1052.16	757.577	810.476
ENSG00000166402	TUB	0.738619	5.71096e-06	0.000105507	264.954	239.75	307.545	399.06	460.758	495.34
ENSG00000166444	ST5	0.876378	0.000261467	0.00265616	163.912	106.084	216.859	255.102	277.836	361.297
ENSG00000166510	CCDC68	-0.506459	0.0105715	0.0498617	209.943	231.263	228.687	182.065	141.506	149.135
ENSG00000166562	SEC11C	-0.505554	0.000634347	0.00548438	527.663	576.036	528.347	423.406	321.841	405.682
ENSG00000166741	NNMT	0.855174	6.68663e-06	0.000120601	142.581	180.343	184.33	276.272	346	295.606
ENSG00000166801	FAM111A	0.700752	0.00113701	0.00874671	127.986	149.578	152.787	280.506	186.374	234.355
ENSG00000166831	RBPMS2	1.10602	0.00157007	0.0113812	31.4353	33.9469	41.4003	63.5109	78.5188	87.883
ENSG00000166833	NAV2	0.827866	1.22204e-05	0.000202929	212.188	154.883	194.187	350.368	283.013	363.072
ENSG00000166860	ZBTB39	0.568319	0.00544088	0.030091	147.072	192.012	201.087	274.155	220.025	308.034
ENSG00000166908	PIP4K2C	-0.583202	4.34142e-09	1.99113e-07	1974.81	2007.11	1738.81	1265.98	1320.15	1231.25
ENSG00000166922	SCG5	-0.664599	0.000706091	0.00596195	259.341	305.522	241.502	194.767	169.98	144.696
ENSG00000166987	MBD6	0.704479	4.39944e-05	0.000607056	225.66	183.525	195.173	350.368	320.115	314.248
ENSG00000167034	NKX3-1	-0.675018	0.00177915	0.0125505	181.875	193.073	207.987	114.32	108.718	142.033
ENSG00000167100	SAMD14	0.653786	0.000415849	0.0038536	191.98	183.525	175.458	244.517	297.681	323.125
ENSG00000167280	ENGASE	0.64804	0.00357219	0.0218676	295.267	251.419	201.087	252.985	439.187	476.698
ENSG00000167363	FN3K	0.874853	0.000385535	0.00363328	75.2201	100.78	131.101	196.884	201.905	166.001
ENSG00000167371	PRRT2	1.06633	0.00207671	0.0142366	46.0302	36.0686	37.4574	109.027	72.4789	69.2411
ENSG00000167513	CDT1	0.73339	0.000103122	0.00123533	181.875	155.943	210.944	323.906	266.619	323.125
ENSG00000167548	KMT2D	1.09475	1.14563e-17	2.5463e-15	504.087	544.211	658.462	1114.62	1233	1299.6
ENSG00000167552	TUBA1A	-0.544162	7.88241e-09	3.32974e-07	20364.4	24027	23565.6	17299.3	14455.2	14854
ENSG00000167553	TUBA1C	-0.517139	1.60769e-09	8.0647e-08	9133.07	9429.81	9064.69	7115.34	6019.2	6174
ENSG00000167680	SEMA6B	0.75559	0.00263752	0.0171879	139.213	142.153	134.058	161.953	207.082	331.115
ENSG00000167716	WDR81	0.54864	0.0017573	0.0124287	362.628	311.887	336.131	374.714	503.038	598.314
ENSG00000167767	KRT80	0.588763	0.000233742	0.00243641	271.69	262.027	348.945	445.635	425.382	458.057
ENSG00000167772	ANGPTL4	-0.71944	2.57794e-14	3.23856e-12	3082.9	3037.18	2702.85	1681.98	1791.26	1882.83
ENSG00000167930	ITFG3	0.555812	7.41283e-05	0.000936129	659.018	525.116	614.104	734.609	944.814	961.386
ENSG00000167978	SRRM2	0.636424	1.33168e-10	8.66612e-09	5049.85	4279.43	5177.99	8160.09	6781.95	7612.08
ENSG00000168016	TRANK1	0.949769	1.09006e-06	2.51167e-05	126.864	169.734	198.13	317.555	309.761	330.227
ENSG00000168061	SAC3D1	0.58658	0.00550229	0.0303171	363.751	361.746	276.988	317.555	559.123	625.833
ENSG00000168077	SCARA3	0.635742	8.06203e-07	1.95423e-05	941.935	704.398	873.349	1168.6	1313.25	1430.98
ENSG00000168209	DDIT4	1.43766	0.00810897	0.040932	157.176	67.8938	90.6864	139.724	368.434	346.206
ENSG00000168286	THAP11	0.520696	0.00484197	0.0275401	278.427	281.123	251.359	288.975	452.13	419.885
ENSG00000168398	BDKRB2	0.580717	0.00327678	0.0204826	152.686	141.092	158.701	245.575	232.105	199.734
ENSG00000168488	ATXN2L	0.58806	1.12901e-06	2.59313e-05	1239.45	977.034	1310.02	1631.17	1767.97	1901.47
ENSG00000168502	SOGA2	0.804931	4.93897e-13	5.06052e-11	1161.98	938.843	1086.26	1738.08	1809.38	2018.64
ENSG00000168542	COL3A1	1.78142	1.78621e-54	2.58054e-50	4371.75	3922.99	5638.33	14798	16318.1	16786.5
ENSG00000168556	ING2	-0.513857	0.00739055	0.0380918	289.653	333.104	424.846	292.15	226.928	216.6
ENSG00000168769	TET2	0.787084	6.19559e-07	1.57307e-05	227.906	218.533	251.359	418.113	377.925	409.233
ENSG00000168894	RNF181	-0.516639	3.18302e-07	8.92915e-06	1791.81	1996.5	1731.91	1348.55	1208.84	1302.27
ENSG00000168916	ZNF608	0.784359	4.82964e-06	9.10884e-05	181.875	211.107	182.358	349.31	330.469	311.585
ENSG00000169105	CHST14	0.544724	1.83325e-05	0.00028923	532.154	582.401	536.232	708.147	835.233	862.851
ENSG00000169184	MN1	1.2333	2.35202e-26	1.13265e-23	1439.29	1175.41	1478.58	2865.4	3122.63	3634.27
ENSG00000169247	SH3TC2	-0.571345	0.00335083	0.0208166	251.482	274.758	246.43	139.724	186.374	192.632
ENSG00000169252	ADRB2	-0.809102	4.3952e-06	8.37697e-05	357.015	520.872	505.675	258.278	241.596	290.28
ENSG00000169372	CRADD	-0.584375	0.000395773	0.00371239	368.242	370.233	404.146	216.996	285.601	258.323
ENSG00000169429	IL8	-0.714987	0.00362458	0.022104	132.477	152.761	193.201	86.7982	108.718	95.8723
ENSG00000169504	CLIC4	-0.510239	2.74559e-10	1.66662e-08	27364.4	30217	29102.4	21333.3	20804	18726.2
ENSG00000169515	CCDC8	1.01144	2.75208e-07	7.92018e-06	191.98	201.56	137.015	305.911	353.766	407.457
ENSG00000169710	FASN	0.543588	8.24217e-07	1.98789e-05	2618.11	2405.99	2586.53	3144.85	3652.42	4292.95
ENSG00000169715	MT1E	-0.739142	3.67508e-07	1.01131e-05	2041.05	2875.94	2576.68	1867.22	1266.65	1359.08
ENSG00000169851	PCDH7	0.951129	2.17062e-11	1.66803e-09	394.063	390.389	529.332	819.291	893.043	830.006
ENSG00000169855	ROBO1	0.526624	1.02444e-05	0.000174736	945.303	907.018	1169.07	1559.19	1431.46	1365.29
ENSG00000169871	TRIM56	1.13056	0.000158687	0.00175944	95.4285	44.5553	79.8434	127.022	152.723	200.622
ENSG00000169914	OTUD3	0.581567	9.78505e-05	0.00118396	501.841	362.807	435.689	580.066	666.978	696.85
ENSG00000169925	BRD3	0.592757	1.42341e-05	0.000229585	469.284	384.024	444.56	612.88	636.779	706.614
ENSG00000169933	FRMPD4	0.78112	0.000732342	0.00615482	133.6	102.901	180.387	274.155	207.945	236.13
ENSG00000169992	NLGN2	0.536797	1.70665e-05	0.000271997	2078.1	1538.22	1810.77	2281.1	2584.22	3004.89
ENSG00000170004	CHD3	0.746521	4.15964e-16	7.15408e-14	2984.1	2655.28	2904.92	4394.95	4787.92	5149.59
ENSG00000170043	TRAPPC1	-0.609535	2.5272e-12	2.26773e-10	2802.23	2846.23	2856.62	1957.19	1858.57	1760.32
ENSG00000170142	UBE2E1	-0.526037	1.01492e-07	3.25835e-06	2101.67	2344.46	2212.94	1687.27	1453.03	1486.91
ENSG00000170145	SIK2	0.750233	6.49143e-09	2.84187e-07	506.332	442.37	441.603	852.105	746.36	740.347
ENSG00000170296	GABARAP	-0.741144	0.00350998	0.021569	169.526	178.221	126.172	76.2131	111.307	94.9846
ENSG00000170456	DENND5B	0.789579	5.7247e-08	1.96916e-06	286.285	298.096	354.86	556.779	523.746	545.052
ENSG00000170634	ACYP2	-0.692208	0.000994462	0.00784653	195.348	219.594	202.073	148.192	113.895	120.728
ENSG00000170776	AKAP13	0.788198	4.01115e-10	2.28415e-08	433.357	504.96	518.489	884.919	796.405	837.107
ENSG00000170801	HTRA3	2.07784	2.83898e-08	1.07369e-06	34.8033	12.7301	27.6002	92.0908	102.678	121.616
ENSG00000170891	CYTL1	2.24896	0.000142983	0.00161783	7.85881	2.12168	27.6002	47.6332	77.6559	55.0378
ENSG00000170921	TANC2	0.775721	2.95691e-13	3.08488e-11	1222.61	1082.06	1364.24	2155.14	2001.8	2126.95
ENSG00000170962	PDGFD	1.35054	0.0036143	0.0220506	14.5949	35.0077	13.8001	47.6332	56.0848	57.7009
ENSG00000171105	INSR	0.809487	5.09413e-05	0.000683333	123.496	123.057	140.958	229.698	213.122	237.018
ENSG00000171282	RP11-1055B8.7	1.53042	5.74847e-19	1.58505e-16	220.047	201.56	224.744	507.029	595.362	763.428
ENSG00000171303	KCNK3	-0.774991	3.13965e-07	8.84183e-06	612.988	598.314	507.646	288.975	374.474	339.104
ENSG00000171310	CHST11	-0.529223	8.33267e-07	2.00253e-05	1466.23	1243.3	1304.11	925.142	957.756	897.471
ENSG00000171320	ESCO2	0.999144	0.000507647	0.0045581	70.7293	53.042	74.9148	164.07	101.816	132.268
ENSG00000171365	CLCN5	1.06124	4.23786e-06	8.10918e-05	87.5696	134.727	110.401	269.921	193.277	232.579
ENSG00000171408	PDE7B	1.43069	2.24419e-08	8.66895e-07	66.2386	54.1028	95.615	209.586	190.688	183.755
ENSG00000171522	PTGER4	0.724413	0.000109898	0.00129579	276.181	217.472	382.46	446.693	501.312	500.667
ENSG00000171634	BPTF	0.582054	5.92284e-05	0.000775066	864.47	785.022	1023.18	1641.76	1227.83	1135.38
ENSG00000171867	PRNP	-0.549262	1.27414e-11	1.01699e-09	6607.02	7227.5	6851.75	4975.02	4655.04	4508.66
ENSG00000171914	TLN2	0.637432	0.000364866	0.00348908	510.823	279.001	418.932	623.465	622.973	632.935
ENSG00000171951	SCG2	1.4933	2.84661e-12	2.50762e-10	102.165	92.2931	77.872	240.283	244.185	280.515
ENSG00000172058	SERF1A	-2.49622	0.00223317	0.0150298	120.128	8.48672	9.85721	4.23406	12.0798	7.98936
ENSG00000172201	ID4	-0.623484	0.00210489	0.0143711	208.82	246.115	207.987	156.66	125.975	148.247
ENSG00000172269	DPAGT1	-0.500758	2.15389e-06	4.53604e-05	1662.7	1997.56	1900.47	1361.25	1212.3	1358.19
ENSG00000172331	BPGM	-0.607411	8.46606e-07	2.02164e-05	999.192	1221.03	1108.94	813.998	670.429	703.064
ENSG00000172339	ALG14	-0.585073	0.00870279	0.0431023	205.452	321.435	289.802	196.884	137.192	211.274
ENSG00000172379	ARNT2	1.29638	5.2446e-07	1.35736e-05	79.7108	62.5896	118.287	181.006	244.185	215.713
ENSG00000172465	TCEAL1	-0.519109	2.87122e-05	0.000418572	985.72	1160.56	1029.09	747.312	650.584	818.466
ENSG00000172469	MANEA	0.691402	0.000811113	0.00668255	207.697	221.716	203.059	454.103	303.721	265.424
ENSG00000172534	HCFC1	0.745708	5.48208e-09	2.45962e-07	1073.29	852.915	1015.29	1459.69	1550.53	1920.11
ENSG00000172572	PDE3A	0.781094	0.000101709	0.00122144	160.544	158.065	176.444	332.374	223.476	296.494
ENSG00000172660	TAF15	0.574993	9.52986e-08	3.09389e-06	1672.8	1402.43	1485.48	2020.71	2312.42	2457.17
ENSG00000172716	SLFN11	1.12706	4.43806e-11	3.22195e-09	175.139	221.716	264.173	461.513	490.095	494.453
ENSG00000172795	DCP2	0.619119	0.0010547	0.00819738	163.912	150.639	198.13	273.097	256.265	259.21
ENSG00000172888	ZNF621	0.577662	0.000374406	0.00356093	243.623	262.027	227.702	391.651	332.195	371.061
ENSG00000172927	MYEOV	-1.0555	1.62051e-18	4.10729e-16	821.807	866.706	871.378	398.002	406.399	426.987
ENSG00000172985	SH3RF3	0.716997	3.76262e-07	1.02563e-05	663.508	478.439	596.361	862.69	926.694	1066.14
ENSG00000172986	GXYLT2	0.576264	0.00599267	0.0323528	119.005	127.301	159.687	201.118	204.494	200.622
ENSG00000173064	HECTD4	0.875181	3.88575e-08	1.41761e-06	540.013	353.26	579.604	923.025	871.472	908.124
ENSG00000173068	BNC2	0.867895	9.86557e-11	6.69145e-09	476.02	419.032	542.147	931.493	797.267	896.584
ENSG00000173193	PARP14	0.873615	2.48319e-05	0.000372137	154.931	170.795	116.315	287.916	233.831	287.617
ENSG00000173221	GLRX	-0.678167	3.15345e-10	1.84445e-08	1191.17	1338.78	1311.01	811.881	753.262	836.22
ENSG00000173230	GOLGB1	0.632464	6.54492e-08	2.20407e-06	1343.86	1453.35	1569.27	2644.17	2126.91	2002.67
ENSG00000173334	TRIB1	-0.588657	2.35157e-05	0.000357236	560.221	625.896	664.376	453.044	405.536	373.724
ENSG00000173486	FKBP2	0.680795	0.000831072	0.00679198	580.43	468.891	438.646	482.683	912.026	987.13
ENSG00000173517	PEAK1	0.640046	6.2888e-08	2.14279e-06	870.083	776.535	865.463	1464.98	1157.94	1294.28
ENSG00000173546	CSPG4	0.740348	3.12765e-09	1.46705e-07	2338.56	1810.85	2333.2	3103.57	3502.28	4221.93
ENSG00000173575	CHD2	0.526446	4.66363e-08	1.67185e-06	1385.4	1279.37	1305.09	2017.53	1795.58	1905.91
ENSG00000173706	HEG1	0.574182	3.23662e-11	2.43539e-09	3317.54	3133.72	3681.67	5081.93	5001.04	5005.78
ENSG00000173821	RNF213	0.97914	3.92147e-20	1.18028e-17	1119.32	902.775	1012.34	1923.32	1962.11	2094.1
ENSG00000173889	PHC3	0.554443	0.00155743	0.0113067	208.82	184.586	219.816	279.448	295.092	325.788
ENSG00000173898	SPTBN2	1.54885	2.83876e-07	8.12111e-06	79.7108	30.7644	63.0862	173.596	157.9	175.766
ENSG00000173905	GOLIM4	0.584202	2.19369e-07	6.45463e-06	826.298	826.394	792.52	1342.2	1226.1	1098.98
ENSG00000173950	XXYLT1	0.690796	1.2895e-06	2.91539e-05	376.1	369.172	394.289	532.433	616.933	688.86
ENSG00000174021	GNG5	-0.510126	1.12462e-07	3.57085e-06	2787.63	3162.36	2797.48	2205.95	2023.37	1914.78
ENSG00000174197	MGA	0.751592	1.30271e-06	2.93607e-05	361.505	308.704	318.388	641.46	476.29	547.715
ENSG00000174628	IQCK	-0.695356	0.00330019	0.0205774	185.243	192.012	162.644	133.373	84.5587	116.29
ENSG00000174796	THAP6	-0.508404	0.00407522	0.0242283	251.482	279.001	278.959	202.176	182.06	185.531
ENSG00000174807	CD248	1.03229	9.0376e-25	3.95655e-22	2027.57	1639	1988.2	3742.91	3748.19	4073.69
ENSG00000175155	YPEL2	0.573602	0.00525414	0.0292805	134.723	126.24	148.844	187.357	222.614	199.734
ENSG00000175309	PHYKPL	0.58135	0.00391319	0.0234775	140.336	194.134	149.83	246.634	220.888	257.435
ENSG00000175414	ARL10	0.806104	6.67011e-08	2.241e-06	379.468	347.956	502.718	715.556	727.377	710.165
ENSG00000175727	MLXIP	0.752041	4.41666e-10	2.48278e-08	742.097	737.284	792.52	1262.81	1117.38	1446.96
ENSG00000175741	RWDD4P2	-0.763483	0.00124388	0.00944313	157.176	167.613	200.101	124.905	95.7756	89.6584
ENSG00000176225	RTTN	0.678714	0.000664439	0.00569165	138.091	163.369	144.901	272.038	227.791	215.713
ENSG00000176261	ZBTB8OS	-0.548945	0.000514256	0.00460314	400.8	501.777	438.646	335.549	310.624	271.638
ENSG00000176399	DMRTA1	1.92895	0.000278286	0.00279195	8.9815	13.7909	8.87149	43.3991	33.6509	43.4976
ENSG00000176438	SYNE3	0.758782	0.00103162	0.00804744	113.391	82.7455	113.358	186.299	169.117	168.664
ENSG00000176463	SLCO3A1	2.79788	4.78795e-07	1.25538e-05	6.73613	5.3042	7.88577	49.7502	45.7307	43.4976
ENSG00000176593	CTD-2368P22.1	1.1061	0.00793607	0.0403421	22.4538	27.5818	21.6859	45.5161	49.1821	59.4763
ENSG00000176619	LMNB2	0.536894	4.56335e-08	1.64406e-06	3609.44	2969.29	3411.58	4418.24	4912.17	5161.13
ENSG00000176771	NCKAP5	1.39957	8.63701e-07	2.05228e-05	39.2941	65.7721	58.1576	138.665	128.564	164.226
ENSG00000176845	METRNL	0.908952	8.25603e-07	1.98791e-05	547.872	430.701	405.131	619.231	855.078	1120.29
ENSG00000176887	SOX11	0.518225	0.000138716	0.00157922	428.867	433.884	404.146	584.3	556.534	672.882
ENSG00000176890	TYMS	0.55353	0.000261757	0.00265616	288.531	288.548	304.588	400.119	415.028	478.474
ENSG00000176971	FIBIN	1.27783	0.00455307	0.0263535	25.8218	15.9126	16.7573	42.3406	49.1821	49.7116
ENSG00000176974	SHMT1	0.800376	7.31208e-05	0.000925023	132.477	121.997	125.187	201.118	234.693	224.59
ENSG00000176994	SMCR8	0.634273	0.000914519	0.00736869	184.121	147.457	200.101	265.687	257.99	301.82
ENSG00000177000	MTHFR	0.644883	0.00366552	0.0222784	179.63	112.449	123.215	222.288	215.711	210.386
ENSG00000177595	PIDD	0.548761	0.00241136	0.0159881	177.385	201.56	177.43	247.693	276.973	288.505
ENSG00000177732	SOX12	0.702219	2.75857e-06	5.63984e-05	1053.08	872.01	817.163	1132.61	1562.61	1762.1
ENSG00000177853	ZNF518A	0.582969	0.00875394	0.043311	184.121	172.917	128.144	299.56	231.242	196.183
ENSG00000177889	UBE2N	-0.508223	1.47258e-07	4.56533e-06	2794.37	3305.58	2988.71	2285.33	2075.14	2031.96
ENSG00000177971	IMP3	-0.531673	3.98581e-07	1.07431e-05	1649.23	1793.88	1668.83	1057.46	1275.28	1201.07
ENSG00000178105	DDX10	-0.532845	2.55233e-05	0.000379748	1133.91	1315.44	1142.45	966.424	740.32	778.519
ENSG00000178209	PLEC	0.922333	3.41207e-14	4.10785e-12	7978.94	6526.29	7743.83	11466.9	13776.2	16919.7
ENSG00000178295	GEN1	0.781589	0.000416721	0.00385692	139.213	133.666	138.987	303.794	213.985	191.745
ENSG00000178381	ZFAND2A	-0.774253	0.000125309	0.00144595	243.623	222.776	286.845	169.362	133.741	138.482
ENSG00000178537	SLC25A20	-0.505598	0.000158957	0.00176108	771.287	853.976	735.348	492.209	633.327	535.287
ENSG00000178538	CA8	-0.833213	2.39564e-07	6.96374e-06	511.946	558.002	477.089	292.15	239.871	336.441
ENSG00000178607	ERN1	0.739313	0.00090157	0.00729282	135.845	100.78	104.486	183.123	180.334	205.06
ENSG00000178776	C5orf46	-0.601066	0.00123012	0.00934851	620.846	799.873	745.205	656.279	379.651	395.029
ENSG00000178814	OPLAH	1.60871	0.00846988	0.0422529	15.7176	4.24336	40.4146	26.4629	53.4963	104.749
ENSG00000178913	TAF7	-0.517951	9.41896e-07	2.21721e-05	2399.18	2668.01	2348.97	1932.85	1704.98	1543.72
ENSG00000178921	PFAS	0.528163	0.000105423	0.00125148	756.692	601.496	789.563	892.328	1069.06	1134.49
ENSG00000178999	AURKB	0.59319	0.000294715	0.00292628	290.776	232.324	254.316	415.996	351.177	405.682
ENSG00000179046	TRIML2	-1.03234	3.93281e-11	2.89885e-09	489.492	600.435	601.29	309.086	242.459	276.964
ENSG00000179133	C10orf67	-2.04141	0.00690072	0.0361606	14.5949	20.156	26.6145	5.29258	2.58853	7.10165
ENSG00000179242	CDH4	0.736101	7.29716e-06	0.000130151	470.406	325.678	446.532	602.295	656.624	809.588
ENSG00000179772	FOXS1	2.76573	1.79658e-10	1.12849e-08	13.4723	8.48672	13.8001	64.5694	93.1871	85.2198
ENSG00000179841	AKAP5	1.27597	0.00133079	0.00996159	22.4538	20.156	33.5145	62.4524	61.2619	61.2518
ENSG00000179855	GIPC3	1.24241	1.22227e-06	2.77208e-05	71.852	53.042	77.872	171.479	154.449	154.461
ENSG00000179909	ZNF154	0.671405	0.00903418	0.0442766	86.447	101.841	69.0005	130.197	150.135	128.717
ENSG00000179933	C14orf119	-0.601514	1.11582e-07	3.55072e-06	2187	2522.68	2346.02	1803.71	1468.56	1381.27
ENSG00000179954	SSC5D	0.774301	1.30583e-06	2.93851e-05	319.966	314.009	301.631	487.975	467.661	643.587
ENSG00000180035	ZNF48	0.521677	0.00728441	0.0376656	179.63	160.187	200.101	218.054	283.876	272.526
ENSG00000180357	ZNF609	0.515779	9.0689e-05	0.00111886	889.169	751.075	986.707	1434.29	1111.34	1213.49
ENSG00000180447	GAS1	2.99422	2.50072e-05	0.000373995	6.73613	2.12168	4.92861	16.9362	35.3766	56.8132
ENSG00000180573	HIST1H2AC	-0.944248	4.41257e-17	8.73266e-15	1391.01	1636.88	1368.18	766.365	794.679	723.481
ENSG00000180596	HIST1H2BC	-0.745808	0.00371788	0.022502	144.827	161.248	135.044	92.0908	66.439	104.749
ENSG00000180626	ZNF594	2.42928	0.00590168	0.0319931	2.24538	2.12168	4.92861	12.7022	14.6683	23.0804
ENSG00000180672	AC007362.1	1.37627	4.30082e-09	1.97879e-07	80.8335	78.5022	130.115	256.161	230.379	267.2
ENSG00000181019	NQO1	-0.605822	1.13488e-12	1.08529e-10	9235.23	10422.8	9193.82	6009.19	6240.08	6707.51
ENSG00000181222	POLR2A	0.572685	2.70694e-09	1.28642e-07	2656.28	2500.4	2795.51	4064.7	3518.68	4245.9
ENSG00000181541	MAB21L2	0.66615	8.41718e-07	2.0133e-05	427.744	370.233	453.432	707.088	641.093	639.149
ENSG00000181751	C5orf30	-0.608157	3.43315e-06	6.76442e-05	587.166	696.972	663.39	431.874	416.753	429.65
ENSG00000181827	RFX7	0.611452	0.00180225	0.0126825	380.591	257.784	291.773	612.88	415.028	394.142
ENSG00000181924	COA4	-0.520741	9.96463e-07	2.32567e-05	1604.32	1740.84	1449.01	1123.08	1052.67	1165.56
ENSG00000182013	PNMAL1	1.34911	0.000811324	0.00668255	30.3126	45.6161	15.7715	64.5694	83.6958	84.3321
ENSG00000182093	WRB	-0.617208	4.81425e-08	1.71949e-06	1065.43	1268.76	1246.94	774.833	809.347	751
ENSG00000182095	TNRC18	1.15136	5.48148e-14	6.33527e-12	952.039	718.189	976.85	1564.49	1868.06	2445.63
ENSG00000182158	CREB3L2	0.521939	5.16772e-07	1.34277e-05	4342.56	3883.74	4841.86	7039.12	5867.34	5862.41
ENSG00000182217	HIST2H4B	3.07571	0.00693556	0.0362511	4.49075	0	0.985721	6.35109	8.62844	30.182
ENSG00000182218	HHIPL1	0.875538	8.7509e-05	0.00108519	114.514	100.78	90.6864	171.479	188.1	200.622
ENSG00000182263	FIGN	0.818937	6.29411e-05	0.000815698	161.667	164.43	163.63	333.432	217.437	314.248
ENSG00000182319	SGK223	0.570614	2.61115e-05	0.000386114	918.359	717.128	828.992	1008.76	1284.77	1363.52
ENSG00000182489	XKRX	-1.93191	0.00961934	0.0462773	10.1042	48.7986	21.6859	12.7022	4.31422	4.43853
ENSG00000182568	SATB1	0.533324	0.00254248	0.0166581	195.348	199.438	246.43	320.73	322.703	285.842
ENSG00000182636	NDN	0.885435	9.98828e-06	0.00017077	231.274	202.62	182.358	275.214	422.793	437.639
ENSG00000182704	TSKU	0.523929	3.24334e-08	1.2139e-06	1182.19	1132.98	1191.74	1622.7	1679.09	1739.9
ENSG00000182752	PAPPA	0.825984	4.35148e-18	1.03059e-15	3236.71	2862.15	3603.8	5921.33	5562.75	5719.49
ENSG00000182798	MAGEB17	1.08889	0.00150185	0.0109804	32.5579	42.4336	33.5145	75.1546	84.5587	71.0165
ENSG00000182871	COL18A1	0.838393	0.000547657	0.00487192	3187.31	2659.53	3118.82	3727.03	5697.36	6605.43
ENSG00000182909	LENG9	0.838137	0.00907263	0.0444313	75.2201	49.8595	54.2147	77.2716	100.953	141.145
ENSG00000183049	CAMK1D	0.650636	0.00130702	0.00982442	157.176	136.848	210.944	268.863	258.853	266.312
ENSG00000183160	TMEM119	3.0784	2.97966e-07	8.47386e-06	1.12269	7.42588	9.85721	34.931	58.6734	63.9149
ENSG00000183199	HSP90AB3P	-0.804224	0.00248405	0.0163868	159.422	136.848	170.53	116.437	88.01	63.9149
ENSG00000183495	EP400	1.00946	5.78267e-16	9.8285e-14	531.031	510.264	612.133	1025.7	1078.55	1225.04
ENSG00000183496	MEX3B	0.618732	0.000118385	0.0013804	303.126	227.02	276.988	411.762	406.399	420.773
ENSG00000183570	PCBP3	0.700692	0.000270382	0.00272589	153.808	141.092	178.416	247.693	243.322	278.74
ENSG00000183715	OPCML	1.01941	0.00148712	0.0109003	42.6621	45.6161	42.386	93.1493	72.4789	99.4231
ENSG00000183723	CMTM4	0.518144	0.000330177	0.00320589	403.045	472.074	498.775	563.13	689.412	714.604
ENSG00000183762	KREMEN1	1.21113	0.00050944	0.00457135	40.4168	28.6427	36.4717	88.9153	89.7357	65.6903
ENSG00000183778	B3GALT5	2.35401	0.00220486	0.0148988	5.61344	3.18252	3.94289	27.5214	23.2968	14.2033
ENSG00000183801	OLFML1	3.05507	0.000305064	0.00301042	0	7.42588	1.97144	33.8725	17.2569	27.5189
ENSG00000183853	KIRREL	0.57104	7.76612e-12	6.37484e-10	2197.1	2097.28	2250.4	3191.42	3210.64	3320.91
ENSG00000183856	IQGAP3	0.996385	5.07512e-09	2.29844e-07	412.026	267.332	442.589	823.525	690.275	726.144
ENSG00000183876	ARSI	0.942451	0.000121969	0.00141419	87.5696	162.309	105.472	192.65	251.087	238.793
ENSG00000184185	KCNJ12	2.33123	0.000142552	0.00161526	6.73613	6.36504	7.88577	22.2288	37.1023	46.1607
ENSG00000184371	CSF1	0.588436	0.0014843	0.0108922	239.133	238.689	178.416	282.624	348.589	353.307
ENSG00000184465	WDR27	0.605146	0.00047095	0.00427952	196.47	196.255	207.001	275.214	307.172	329.339
ENSG00000184677	ZBTB40	0.608165	2.0851e-05	0.000320803	388.45	398.876	510.604	673.216	684.235	623.17
ENSG00000184702	2021-09-05	0.571414	0.00863157	0.0428376	170.649	115.632	132.087	190.533	202.768	227.253
ENSG00000184863	RBM33	0.555947	3.89017e-05	0.000541961	440.094	410.545	412.031	658.396	551.357	647.138
ENSG00000184897	H1FX	0.750534	8.73895e-05	0.00108464	742.097	542.089	508.632	664.747	1124.29	1223.26
ENSG00000184898	RBM43	1.13172	0.00148865	0.0109004	34.8033	32.886	49.2861	109.027	86.2844	62.1395
ENSG00000184985	SORCS2	1.75506	1.86449e-06	4.00241e-05	33.6806	18.0343	30.5574	76.2131	113.033	87.883
ENSG00000185009	AP3M1	-0.53909	3.40557e-06	6.72134e-05	2219.55	2352.94	2367.7	1894.74	1501.35	1383.93
ENSG00000185022	MAFF	-0.793516	7.39489e-09	3.16077e-07	844.261	875.193	856.592	401.177	536.689	545.94
ENSG00000185112	FAM43A	0.620409	0.000550616	0.00488921	490.615	491.169	555.947	527.14	896.494	938.306
ENSG00000185164	NOMO2	0.682649	7.00487e-09	3.01188e-07	1937.76	1682.49	1835.41	3010.42	2409.06	3337.78
ENSG00000185219	ZNF445	0.664263	3.87088e-06	7.5266e-05	378.346	344.773	416.96	628.758	533.237	646.25
ENSG00000185278	ZBTB37	1.00266	0.00136119	0.0101471	57.2571	45.6161	58.1576	136.548	107.855	79.0059
ENSG00000185339	TCN2	-0.706176	0.00695481	0.0363254	117.882	132.605	122.229	67.745	70.7532	89.6584
ENSG00000185361	TNFAIP8L1	0.591997	0.00138714	0.0103139	180.753	182.464	156.73	242.4	258.853	281.403
ENSG00000185475	TMEM179B	-0.639697	7.99538e-07	1.94133e-05	674.735	683.181	610.161	445.635	416.753	401.243
ENSG00000185585	OLFML2A	1.51777	0.00236577	0.0157722	20.2084	7.42588	20.7001	51.8672	37.9651	48.8239
ENSG00000185630	PBX1	1.26733	7.736e-13	7.70772e-11	162.79	143.213	135.044	338.725	350.314	371.061
ENSG00000185697	MYBL1	0.895509	2.98066e-08	1.1214e-06	379.468	337.347	345.988	802.354	646.27	529.961
ENSG00000185745	IFIT1	2.2347	9.84991e-07	2.30635e-05	5.61344	19.0951	27.6002	77.2716	67.3018	103.862
ENSG00000185839	RP4-592A1.2	-1.62624	0.000760121	0.006344	77.4655	31.8252	86.7435	10.5852	28.4738	23.9681
ENSG00000185885	IFITM1	0.953683	0.00758662	0.0389495	47.1529	28.6427	39.4289	61.3939	74.2045	86.9952
ENSG00000185920	PTCH1	1.05893	0.000289772	0.00288315	55.0117	47.7378	70.9719	98.4419	126.838	136.707
ENSG00000185950	IRS2	0.755092	7.73255e-06	0.000136902	442.339	381.902	422.874	510.204	792.09	799.824
ENSG00000186141	POLR3C	-0.538553	0.000106771	0.0012654	740.974	869.889	969.95	621.348	643.681	513.094
ENSG00000186174	BCL9L	0.558814	2.76e-06	5.63984e-05	1247.31	1005.68	1085.28	1482.98	1579	1852.64
ENSG00000186185	KIF18B	0.747502	0.00115834	0.00888715	286.285	177.16	162.644	319.672	283.876	445.629
ENSG00000186193	SAPCD2	0.853162	0.00247502	0.0163347	117.882	59.407	78.8577	125.963	163.077	172.215
ENSG00000186297	GABRA5	2.69633	6.44971e-06	0.000117206	2.24538	19.0951	3.94289	52.9258	61.2619	49.7116
ENSG00000186340	THBS2	0.733391	5.81489e-19	1.58505e-16	22657	19591.6	22995.9	35087.7	36338.7	37044.9
ENSG00000186470	BTN3A2	0.981121	0.00030061	0.00297053	69.6066	55.1637	98.5721	147.134	154.449	140.258
ENSG00000186530	XKR5	2.37711	0.00168249	0.012012	3.36806	2.12168	7.88577	27.5214	24.1596	18.6418
ENSG00000186815	TPCN1	0.524802	2.52812e-05	0.000376922	661.263	599.375	774.777	932.552	976.739	1019.97
ENSG00000186918	ZNF395	0.55522	0.00134218	0.0100312	207.697	192.012	241.502	299.56	330.469	312.473
ENSG00000186951	PPARA	0.533761	0.00483784	0.0275401	167.28	155.943	162.644	221.23	226.065	255.66
ENSG00000187098	MITF	-0.728522	0.00166276	0.0119156	319.966	328.86	225.73	240.283	142.369	146.472
ENSG00000187123	LYPD6	1.51003	0.0001405	0.00159325	20.2084	31.8252	18.7287	71.979	63.8504	65.6903
ENSG00000187240	DYNC2H1	0.615793	0.000259323	0.00264392	307.616	265.21	261.216	471.039	457.307	349.756
ENSG00000187244	BCAM	1.26544	3.03556e-10	1.80472e-08	144.827	115.632	117.301	255.102	333.058	317.799
ENSG00000187498	COL4A1	1.16021	2.43835e-30	1.95704e-27	15798.5	14039.2	18329.5	32643.5	36434.4	38571.7
ENSG00000187605	TET3	1.29785	7.78233e-09	3.3068e-07	103.287	83.8064	108.429	227.581	208.808	290.28
ENSG00000187627	RGPD1	3.64257	2.52196e-05	0.000376392	1.12269	3.18252	3.94289	60.3354	37.1023	7.10165
ENSG00000187634	SAMD11	1.0933	0.00585647	0.0318125	35.926	47.7378	20.7001	60.3354	63.8504	97.6477
ENSG00000187678	SPRY4	-0.655729	1.37566e-08	5.56698e-07	1044.1	1205.11	1049.79	739.902	654.035	701.288
ENSG00000187688	TRPV2	1.36317	1.65778e-09	8.26878e-08	106.655	124.118	95.615	213.82	342.549	281.403
ENSG00000187741	FANCA	0.54359	0.00100384	0.00789038	230.151	234.446	293.745	364.129	359.806	382.602
ENSG00000188092	GPR89B	1.39296	0.00147403	0.0108483	22.4538	14.8518	38.4431	88.9153	49.1821	62.1395
ENSG00000188157	AGRN	0.701648	0.00226261	0.015178	6489.14	5354.06	6119.36	7066.65	10076.3	12069.3
ENSG00000188243	COMMD6	-0.698859	1.60468e-09	8.0647e-08	1347.23	1555.19	1389.87	972.775	892.18	781.182
ENSG00000188559	RALGAPA2	0.592926	0.00678183	0.035641	135.845	120.936	157.715	245.575	174.294	206.836
ENSG00000188643	S100A16	-0.577892	1.89449e-13	2.08929e-11	12452.9	13486.5	12541.3	8120.93	8647.42	9009.33
ENSG00000188677	PARVB	0.801307	1.9848e-05	0.000308659	246.991	157.004	199.116	355.661	358.943	335.553
ENSG00000188811	NHLRC3	0.864193	0.00913515	0.0446194	49.3983	88.0497	61.1147	166.187	118.21	78.1182
ENSG00000188971	RP11-427H3.3	0.630659	1.07076e-05	0.000181778	392.941	390.389	448.503	728.258	610.03	571.683
ENSG00000188994	ZNF292	0.618875	0.000152973	0.00170393	304.248	320.374	408.089	612.88	503.901	472.26
ENSG00000189067	LITAF	0.8186	2.58317e-13	2.73976e-11	608.497	619.531	642.69	1057.46	1060.43	1181.54
ENSG00000189079	ARID2	0.532807	0.00603755	0.0325586	240.255	294.914	299.659	528.199	346	336.441
ENSG00000189184	PCDH18	2.01488	2.21917e-13	2.41055e-11	47.1529	38.1902	49.2861	223.347	163.94	158.012
ENSG00000189319	FAM53B	0.632487	0.000593245	0.00520105	267.2	291.731	278.959	315.437	502.175	479.362
ENSG00000189410	SH2D5	-0.60517	0.00932391	0.0453239	132.477	170.795	156.73	99.5004	101.816	101.199
ENSG00000196159	FAT4	1.04964	7.97379e-13	7.89023e-11	275.059	300.218	290.788	674.274	578.968	541.501
ENSG00000196367	TRRAP	0.900329	1.5593e-16	2.8159e-14	1094.62	896.41	1073.45	1874.63	1809.38	2035.51
ENSG00000196406	SPANXD	-1.80959	5.19317e-10	2.87455e-08	187.489	293.853	226.716	102.676	44.005	56.8132
ENSG00000196428	TSC22D2	0.71905	3.10953e-05	0.00044789	290.776	206.864	310.502	462.571	449.541	418.998
ENSG00000196440	ARMCX4	0.839077	5.21347e-07	1.35223e-05	257.096	214.29	202.073	424.465	364.983	414.559
ENSG00000196498	NCOR2	0.8618	1.71947e-13	1.91087e-11	2945.93	2431.45	2406.15	4134.56	4477.3	5528.64
ENSG00000196517	SLC6A9	0.566941	0.00290149	0.0186136	223.415	188.83	194.187	239.224	329.606	327.564
ENSG00000196535	MYO18A	0.630416	4.7694e-07	1.25279e-05	925.095	733.04	888.135	1150.61	1369.33	1419.44
ENSG00000196549	MME	0.603861	0.000334319	0.00323572	257.096	270.514	267.13	479.507	383.103	347.093
ENSG00000196562	SULF2	1.51332	4.05765e-07	1.09164e-05	48.2756	36.0686	47.3146	148.192	120.798	107.413
ENSG00000196569	LAMA2	1.06323	0.00709258	0.0368584	28.0672	25.4602	49.2861	58.2183	62.1247	94.9846
ENSG00000196611	MMP1	-1.04828	7.62644e-30	5.50896e-27	54865.8	66226.1	54853.4	30484.2	27831	26764.4
ENSG00000196628	TCF4	0.599973	5.66389e-05	0.000745909	405.29	440.249	516.518	783.301	587.596	696.85
ENSG00000196648	GOLGA6L20	5.68911	3.6811e-05	0.000517324	1.12269	1.06084	0	73.0375	37.1023	0
ENSG00000196730	DAPK1	1.30623	7.04035e-30	5.35326e-27	534.399	475.256	583.547	1323.14	1295.99	1322.68
ENSG00000196739	COL27A1	0.598122	0.000148599	0.00166549	296.39	302.339	341.06	404.353	483.192	534.399
ENSG00000196743	GM2A	-0.532468	1.03245e-08	4.27387e-07	2228.54	2478.12	2359.82	1630.11	1710.16	1545.5
ENSG00000196814	MVB12B	0.530085	0.000925272	0.00743874	276.181	271.575	241.502	370.48	351.177	417.222
ENSG00000196912	ANKRD36B	0.738536	0.0105779	0.0498756	67.3613	54.1028	61.1147	111.144	87.1472	106.525
ENSG00000196924	FLNA	0.568088	1.97403e-09	9.7334e-08	62056.6	52098.9	62687.9	80814.4	84969.4	96395.2
ENSG00000196954	CASP4	-0.952354	1.34073e-11	1.06426e-09	857.733	877.315	686.062	461.513	386.554	403.907
ENSG00000197006	METTL9	-0.51549	1.42685e-10	9.20252e-09	4113.53	4209.41	4136.09	3017.83	2916.41	2782.96
ENSG00000197081	IGF2R	0.742034	4.75116e-20	1.3728e-17	3755.39	3675.81	3982.31	6184.9	6202.12	6703.07
ENSG00000197093	GAL3ST4	1.82787	0.000899255	0.00728225	8.9815	24.3993	9.85721	33.8725	82.833	36.396
ENSG00000197102	DYNC1H1	0.73101	1.98013e-17	4.06806e-15	7835.24	7051.4	8263.3	13209.2	11991.8	13225.9
ENSG00000197119	SLC25A29	0.516857	0.00353867	0.0217084	505.21	395.693	500.746	490.092	682.509	830.893
ENSG00000197121	PGAP1	0.903986	4.65497e-06	8.83272e-05	163.912	217.472	272.059	480.566	374.474	371.061
ENSG00000197136	PCNXL3	0.5349	3.01418e-05	0.000435894	1201.28	966.425	1160.19	1367.6	1593.67	1857.97
ENSG00000197162	ZNF785	1.1351	0.00422807	0.0249115	16.8403	37.1294	36.4717	69.862	60.399	69.2411
ENSG00000197312	DDI2	0.739456	2.03882e-05	0.0003157	185.243	208.985	207.001	374.714	327.881	302.708
ENSG00000197381	ADARB1	0.649188	2.92144e-08	1.10199e-06	934.076	946.269	1199.62	1672.45	1528.96	1632.49
ENSG00000197386	HTT	0.604308	1.43167e-09	7.28288e-08	1264.15	1182.84	1210.47	1969.9	1697.21	1894.37
ENSG00000197498	RPF2	-0.648414	1.37421e-07	4.28795e-06	958.775	1041.74	917.707	689.093	556.534	617.844
ENSG00000197594	ENPP1	0.814024	7.20743e-07	1.78297e-05	287.408	275.818	248.402	543.018	487.507	396.805
ENSG00000197614	MFAP5	-0.600424	0.00111232	0.00859801	285.163	367.051	275.016	216.996	186.374	208.611
ENSG00000197632	SERPINB2	-1.8184	1.06089e-35	1.70296e-32	2652.91	3664.14	2538.23	1011.94	736.006	765.203
ENSG00000197646	PDCD1LG2	-0.51946	0.00104438	0.00813437	464.793	380.842	402.174	321.789	281.287	268.087
ENSG00000197724	PHF2	0.557999	2.53953e-06	5.25624e-05	562.467	529.359	555.947	756.838	839.547	828.23
ENSG00000197728	RPS26	-0.627579	2.65065e-09	1.26383e-07	10467.9	12352.4	10937.6	8450.13	6419.56	6984.48
ENSG00000197885	NKIRAS1	-0.603039	0.00127303	0.00963912	359.26	454.04	321.345	267.804	276.973	202.397
ENSG00000197892	KIF13B	1.10221	5.06145e-06	9.50882e-05	80.8335	89.1106	133.072	220.171	188.1	244.119
ENSG00000197903	HIST1H2BK	-0.746543	7.38988e-10	3.96883e-08	1463.98	1894.66	1467.74	929.376	1021.61	924.99
ENSG00000197961	ZNF121	-0.531732	0.00796822	0.0404629	244.746	246.115	245.445	210.644	150.998	149.135
ENSG00000197971	MBP	0.727834	0.000456695	0.00416795	136.968	110.327	143.915	223.347	224.339	200.622
ENSG00000198015	MRPL42	-0.537839	8.92539e-05	0.00110398	1397.75	1681.43	1643.2	1346.43	964.659	945.408
ENSG00000198042	MAK16	-0.510985	0.00113601	0.00874367	536.645	608.922	556.933	490.092	356.354	350.644
ENSG00000198075	SULT1C4	2.00602	7.75656e-06	0.000137159	15.7176	15.9126	12.8144	68.8035	44.8679	64.8026
ENSG00000198108	CHSY3	0.630488	0.000190022	0.00204411	216.679	203.681	236.573	309.086	369.297	338.216
ENSG00000198121	LPAR1	-0.51321	5.25376e-09	2.37191e-07	4198.85	4594.5	4478.13	3349.14	3026.86	2925.88
ENSG00000198198	SZT2	0.84951	1.47546e-08	5.9047e-07	317.721	322.495	276.988	619.231	534.1	499.779
ENSG00000198265	HELZ	0.665965	4.23042e-07	1.1318e-05	591.656	477.378	621.99	947.371	832.644	904.573
ENSG00000198573	SPANXC	-1.29516	0.00436046	0.0254528	46.0302	53.042	37.4574	16.9362	16.394	22.1927
ENSG00000198624	CCDC69	-0.93984	0.00454175	0.0263364	78.5881	129.422	72.9434	46.5747	50.9078	48.8239
ENSG00000198712	MT-CO2	-0.654036	0.00367075	0.0223008	165653	175720	171206	142201	89921.2	93622.9
ENSG00000198727	MT-CYB	-0.529734	3.2684e-06	6.50394e-05	88941.6	93401.7	90023	77987.2	55549	55131.9
ENSG00000198763	MT-ND2	-0.543101	1.70763e-05	0.000271997	67020	76925.8	69001.5	62318	41111	42720
ENSG00000198804	MT-CO1	-0.555429	0.0106022	0.049974	363934	410232	388122	340943	224096	225846
ENSG00000198805	PNP	-0.881299	6.31323e-15	9.12073e-13	1412.34	1463.96	1208.49	769.54	729.966	718.155
ENSG00000198826	ARHGAP11A	0.578742	1.9655e-05	0.000305986	601.761	538.907	600.304	1022.53	796.405	783.845
ENSG00000198938	MT-CO3	-0.517826	1.11115e-06	2.55618e-05	168164	173853	154114	138233	102264	106016
ENSG00000203805	PPAPDC1A	-0.814036	2.56524e-12	2.28765e-10	907.132	947.33	910.806	498.561	513.392	560.143
ENSG00000204176	SYT15	1.3707	5.84602e-07	1.49482e-05	112.269	65.7721	58.1576	177.831	183.786	246.782
ENSG00000204186	ZDBF2	0.763111	0.000310492	0.00305148	140.336	163.369	210.944	355.661	267.482	252.996
ENSG00000204219	TCEA3	0.982086	0.00559337	0.0307136	33.6806	35.0077	45.3432	66.6864	64.7133	94.0969
ENSG00000204262	COL5A2	0.596679	1.55181e-15	2.46362e-13	19512.3	18933.9	21086.5	30304.2	29206.4	30519.4
ENSG00000205325	AC005863.1	-3.09359	0.000729743	0.00614082	24.6991	15.9126	14.7858	2.11703	3.45137	0.887707
ENSG00000205572	SERF1B	1.25299	0.00501607	0.0282854	24.6991	24.3993	14.7858	60.3354	53.4963	38.1714
ENSG00000205629	LCMT1	-0.50886	0.000135312	0.00154412	792.618	908.079	692.962	522.906	575.517	582.336
ENSG00000205746	RP11-1212A22.1	1.05117	0.00100288	0.0078871	65.1159	79.563	59.1433	86.7982	130.289	204.173
ENSG00000205978	NYNRIN	1.40788	3.59354e-23	1.36621e-20	293.022	239.75	287.831	688.035	706.669	782.07
ENSG00000206190	ATP10A	1.27331	2.19265e-09	1.06299e-07	112.269	83.8064	102.515	225.464	239.008	256.547
ENSG00000206560	ANKRD28	0.510055	1.75387e-05	0.000278441	1012.66	964.304	1162.17	1692.57	1364.16	1417.67
ENSG00000210144	MT-TY	-4.66989	0.000368875	0.00351758	17.963	19.0951	11.8287	2.11703	0	0
ENSG00000210196	MT-TP	-1.03804	1.52993e-10	9.69424e-09	694.944	738.345	624.947	420.23	303.721	280.515
ENSG00000211448	DIO2	1.28448	0.0040306	0.0240322	13.4723	19.0951	34.5002	53.9843	50.9078	59.4763
ENSG00000212722	KRTAP4-9	-1.85908	0.00465829	0.0267907	41.5394	32.886	32.5288	22.2288	3.45137	4.43853
ENSG00000212724	KRTAP2-3	-1.0441	5.31201e-08	1.85817e-06	282.917	335.225	289.802	169.362	145.821	126.054
ENSG00000213186	TRIM59	0.799953	0.00029156	0.00289695	104.41	97.5973	126.172	192.65	203.631	175.766
ENSG00000213222	AC093724.2	0.935313	0.00921592	0.0448672	41.5394	31.8252	46.3289	55.0428	79.3816	94.0969
ENSG00000213246	SUPT4H1	-0.583581	2.0715e-05	0.000319732	1025.01	1284.68	1227.22	937.844	682.509	743.01
ENSG00000213347	MXD3	0.864761	0.00061857	0.00538667	139.213	101.841	110.401	142.9	253.676	241.456
ENSG00000213386	RP11-779O18.2	-2.72001	0.00615277	0.0330689	16.8403	18.0343	7.88577	2.11703	3.45137	0.887707
ENSG00000213420	GPC2	1.24388	0.00488078	0.0277281	25.8218	22.2776	14.7858	42.3406	55.222	50.5993
ENSG00000213763	ACTBP2	-1.50223	2.27185e-06	4.74794e-05	90.9377	132.605	107.444	44.4576	31.0624	41.7222
ENSG00000213853	EMP2	0.874119	0.00193856	0.0134841	70.7293	50.9203	68.0148	119.612	126.838	101.199
ENSG00000213860	RPL21P75	2.477	0.00920816	0.0448517	79.7108	56.2245	69.9862	45.5161	683.372	417.222
ENSG00000213949	ITGA1	0.585195	2.44023e-06	5.05795e-05	595.025	597.253	717.605	1032.05	936.185	900.135
ENSG00000214021	TTLL3	0.643116	0.000962393	0.00765099	171.771	141.092	145.887	246.634	219.162	250.333
ENSG00000214485	RPL7P1	-0.579352	5.11598e-07	1.33172e-05	2722.52	3337.4	3205.57	2407.06	1935.36	1862.41
ENSG00000214655	ZSWIM8	0.500559	0.000105187	0.0012497	842.016	844.429	787.591	950.547	1251.99	1294.28
ENSG00000214826	DDX12P	0.856689	0.00561499	0.0308089	46.0302	83.8064	68.0148	89.9738	119.935	148.247
ENSG00000215126	CBWD7	-2.97127	0.00465211	0.0267659	51.6436	3.18252	9.85721	1.05852	0.862844	6.21395
ENSG00000215424	MCM3AP-AS1	2.75718	6.27662e-05	0.000815452	4.49075	3.18252	5.91433	39.1651	31.0624	22.1927
ENSG00000215447	BX322557.10	0.545751	0.00691622	0.0361893	167.28	151.7	143.915	220.171	196.728	258.323
ENSG00000218175	AC016739.2	-0.569732	0.0004253	0.00392107	358.137	433.884	369.645	249.81	284.738	247.67
ENSG00000218336	TENM3	0.708389	6.48001e-09	2.84187e-07	890.291	861.402	1160.19	1633.29	1544.49	1583.67
ENSG00000219607	PPP1R3G	1.15572	0.00308991	0.0195532	41.5394	45.6161	20.7001	55.0428	86.2844	97.6477
ENSG00000220472	RP11-69L16.5	1.02577	0.00948571	0.0458635	76.3428	59.407	39.4289	47.6332	149.272	158.012
ENSG00000220749	RPL21P28	-1.23366	0.0011406	0.00876343	101.042	90.1714	53.2289	46.5747	29.3367	28.4066
ENSG00000221852	KRTAP1-5	-2.63783	1.65798e-14	2.23858e-12	127.986	144.274	107.444	17.9948	26.7482	15.9787
ENSG00000221869	CEBPD	1.54052	2.16049e-12	1.96306e-10	131.354	111.388	126.172	250.868	392.594	427.875
ENSG00000221890	NPTXR	0.723148	1.45308e-05	0.000233771	194.225	206.864	235.587	363.071	354.629	334.665
ENSG00000221944	TIGD1	-0.778391	0.00999345	0.0476631	99.9192	108.206	82.8006	45.5161	57.8105	65.6903
ENSG00000221955	SLC12A8	-0.578145	7.46983e-05	0.000942503	471.529	512.386	563.833	352.486	314.075	371.061
ENSG00000223414	LINC00473	2.10473	5.27415e-05	0.000703561	7.85881	7.42588	28.5859	67.745	44.8679	78.1182
ENSG00000223749	MIR503HG	0.502615	0.00805511	0.0407038	230.151	213.229	157.715	281.565	289.915	278.74
ENSG00000223803	RPS20P14	-0.695102	0.0101029	0.0480751	195.348	265.21	236.573	210.644	135.466	86.1075
ENSG00000224858	RPL29P11	-1.11609	9.1824e-06	0.000158872	353.647	215.351	294.731	86.7982	172.569	137.595
ENSG00000225151	GOLGA2P7	1.01376	0.000150592	0.0016826	87.5696	55.1637	65.0576	138.665	136.329	143.808
ENSG00000225614	ZNF469	1.12252	1.43661e-10	9.22429e-09	488.369	304.461	394.289	695.444	865.432	1020.86
ENSG00000225648	SBDSP1	-0.597375	1.43791e-06	3.19592e-05	1307.93	1411.98	1146.39	946.312	865.432	744.786
ENSG00000226086	EIF3LP3	-2.68241	0.00534132	0.0296678	13.4723	22.2776	12.8144	4.23406	3.45137	0
ENSG00000226137	BAIAP2-AS1	0.554615	0.000270272	0.00272589	268.322	268.393	260.23	366.246	398.634	404.794
ENSG00000226380	MIR29A	-0.961419	0.00164239	0.0118048	136.968	227.02	113.358	106.91	78.5188	60.3641
ENSG00000226976	COX6A1P2	-0.662174	0.0077391	0.0395916	168.403	130.483	126.172	82.5642	95.7756	89.6584
ENSG00000227051	C14orf132	0.615547	2.22125e-07	6.52244e-06	972.248	833.82	947.278	1232.11	1562.61	1421.22
ENSG00000227063	RPL41P1	-0.528374	0.00850293	0.0423599	783.636	881.558	710.705	804.471	447.816	397.693
ENSG00000227097	RP11-742N3.1	-0.565297	1.0173e-08	4.23543e-07	8423.53	9273.86	8473.26	6675	5157.22	5857.98
ENSG00000227934	RP11-423F24.3	-0.878561	0.009843	0.0470867	84.2016	105.023	75.9005	58.2183	55.222	31.0697
ENSG00000228253	MT-ATP8	-0.628645	0.00283564	0.0182723	339.052	517.69	393.303	348.251	197.591	264.537
ENSG00000228305	AC016734.2	-0.533322	0.000621688	0.0053998	446.83	495.412	478.075	357.778	352.903	271.638
ENSG00000228439	TSTD3	-0.969849	0.00453061	0.0263078	71.852	82.7455	67.029	43.3991	34.5137	35.5083
ENSG00000229132	EIF4A1P10	-0.513906	0.00704546	0.0366928	380.591	335.225	287.831	290.033	206.22	207.723
ENSG00000229645	LINC00341	0.911133	0.00352717	0.0216562	55.0117	43.4944	53.2289	99.5004	75.9302	110.076
ENSG00000230409	TCEA1P2	1.20626	0.00203942	0.014057	97.6738	73.198	38.4431	279.448	112.17	91.4338
ENSG00000230630	DNM3OS	0.9659	0.000193183	0.00207349	87.5696	71.0763	75.9005	145.017	185.511	126.942
ENSG00000230897	RPS18P12	-0.504004	6.08438e-08	2.08296e-06	3362.45	3293.91	3210.49	2551.02	2126.05	2283.18
ENSG00000231298	LINC00704	-1.00551	0.000850234	0.00692799	116.76	143.213	101.529	77.2716	43.1422	60.3641
ENSG00000231313	CLIC1P1	-0.895906	3.37507e-09	1.57798e-07	1578.5	1858.59	1706.28	1215.18	772.245	780.294
ENSG00000231500	RPS18	-1.68	0.0010079	0.00790508	39.2941	86.9889	39.4289	8.46812	25.0225	17.7541
ENSG00000231721	LINC-PINT	-1.07646	0.000368456	0.00351591	120.128	106.084	100.544	51.8672	63.8504	39.0591
ENSG00000231991	ANXA2P2	-0.670456	9.61042e-10	5.08578e-08	5972.7	7276.3	6309.6	4759.08	3875.03	3658.24
ENSG00000232119	MCTS1	-0.503522	6.90193e-06	0.000123712	1274.25	1299.53	1193.71	990.77	837.821	830.893
ENSG00000232453	RP4-794H19.1	-1.24742	6.52505e-09	2.84796e-07	209.943	222.776	198.13	88.9153	88.8729	87.883
ENSG00000232480	RP11-224O19.2	1.1176	5.03796e-05	0.000677713	55.0117	71.0763	57.1718	111.144	150.998	134.931
ENSG00000233328	PFN1P1	-0.917336	0.00369367	0.0223803	158.299	316.13	203.059	191.591	92.3243	76.3428
ENSG00000233762	AC007969.5	-0.89929	3.77938e-06	7.36852e-05	303.126	342.651	346.974	220.171	172.569	141.145
ENSG00000234160	RP11-613M10.6	1.67382	0.00494887	0.0280158	10.1042	7.42588	9.85721	35.9895	27.611	23.9681
ENSG00000234518	PTGES3P1	-1.05565	0.00478181	0.027327	119.005	251.419	73.9291	85.7397	79.3816	48.8239
ENSG00000234616	JRK	0.769238	6.11331e-06	0.000111655	298.635	273.697	375.56	448.81	545.317	621.395
ENSG00000234618	RPSAP9	-0.516056	0.00112283	0.00866996	840.893	883.68	761.963	511.263	744.634	481.137
ENSG00000234648	AL162151.3	-2.23288	0.00178164	0.0125619	11.2269	64.7112	28.5859	6.35109	3.45137	12.4279
ENSG00000234742	AC144530.1	-0.812134	0.00678616	0.0356508	193.102	300.218	202.073	214.879	91.4614	91.4338
ENSG00000235217	TSPY26P	1.57044	5.12281e-08	1.80975e-06	63.9932	40.3119	40.4146	155.602	133.741	139.37
ENSG00000235385	GS1-600G8.5	-1.59235	7.15016e-07	1.77327e-05	85.3243	117.753	104.486	32.814	32.7881	36.396
ENSG00000236453	AC003092.1	-2.64334	0.000372285	0.00354308	25.8218	24.3993	30.5574	4.23406	7.76559	0.887707
ENSG00000236609	ZNF853	0.946136	9.22105e-05	0.00113185	138.091	77.4413	124.201	186.299	232.105	235.242
ENSG00000236801	RPL24P8	-0.922674	2.70821e-06	5.55759e-05	273.936	312.948	231.644	134.431	144.958	151.798
ENSG00000236814	RP11-446E9.1	-0.957229	0.005905	0.0319991	69.6066	100.78	118.287	70.9205	37.1023	41.7222
ENSG00000237172	B3GNT9	0.708806	4.56682e-06	8.68116e-05	432.235	346.895	370.631	515.497	677.332	683.534
ENSG00000237550	UBE2Q2P6	2.66491	0.00555812	0.0305316	335.684	164.43	84.772	1951.9	1543.63	213.05
ENSG00000238113	RP11-262H14.1	2.78174	0.0015646	0.011353	2.24538	7.42588	0	27.5214	18.9826	19.5295
ENSG00000239388	ASB14	3.48735	0.00483477	0.0275401	1.12269	1.06084	0.985721	19.0533	9.49128	7.10165
ENSG00000239672	NME1	-0.608502	2.40003e-06	4.98896e-05	943.058	1157.38	1053.74	791.769	634.19	645.363
ENSG00000240184	PCDHGC3	0.521218	3.21248e-05	0.00046134	1330.39	1127.67	1518.01	1669.28	1906.02	2130.5
ENSG00000240476	LINC00973	-1.16306	1.75299e-06	3.78558e-05	197.593	199.438	221.787	123.846	80.2445	73.6797
ENSG00000240871	KRTAP4-7	-2.66334	0.00174085	0.0123345	16.8403	11.6692	29.5716	2.11703	4.31422	2.66312
ENSG00000241399	CD302	1.69403	0.00454465	0.0263364	6.73613	10.6084	9.85721	35.9895	28.4738	23.9681
ENSG00000242147	RP13-463N16.6	-0.920401	0.00154853	0.0112533	157.176	200.499	125.187	120.671	73.3417	62.1395
ENSG00000242539	AC007620.3	0.929593	0.000776831	0.00644993	71.852	63.6504	51.2575	120.671	122.524	111.851
ENSG00000243156	MICAL3	0.55462	2.07844e-05	0.000320462	702.803	550.576	639.733	860.573	892.18	1026.19
ENSG00000243199	RP11-408P14.1	0.877449	0.000218412	0.00229651	207.697	159.126	216.859	221.23	465.936	383.489
ENSG00000244161	FLNB-AS1	2.62307	0.00139202	0.0103343	5.61344	1.06084	3.94289	27.5214	13.8055	23.9681
ENSG00000244313	RP11-425L10.1	-0.658931	0.000543555	0.00483841	798.231	1031.14	898.978	818.232	485.781	426.987
ENSG00000244586	WNT5A-AS1	0.758239	0.00102399	0.00800085	194.225	166.552	139.972	196.884	286.464	361.297
ENSG00000246859	STARD4-AS1	0.693544	0.00011837	0.0013804	163.912	214.29	228.687	331.315	336.509	315.136
ENSG00000247627	MTND4P12	-0.585891	0.00688291	0.0361065	261.586	354.321	288.816	263.57	150.135	190.857
ENSG00000248008	DYNLL1-AS1	-0.62748	0.00835189	0.0417652	143.704	132.605	167.573	92.0908	92.3243	102.974
ENSG00000248092	NNT-AS1	0.80594	0.00313124	0.0197398	55.0117	81.6847	89.7006	143.958	118.21	134.931
ENSG00000249031	SUMO2P6	-1.22835	0.00396127	0.0237013	69.6066	203.681	67.029	27.5214	63.8504	53.2624
ENSG00000249430	CTD-2231H16.1	2.94814	0.00136478	0.0101687	1.12269	1.06084	5.91433	11.6437	15.5312	36.396
ENSG00000249992	TMEM158	-0.903634	3.42229e-15	5.20441e-13	1494.3	1731.29	1438.17	752.604	885.277	853.086
ENSG00000250091	DNAH10OS	0.712343	0.00357931	0.0219012	90.9377	84.8672	85.7578	161.953	126.838	140.258
ENSG00000250251	PKD1P6	0.851157	0.00130856	0.00982574	207.697	113.51	140.958	174.655	313.212	343.542
ENSG00000250510	GPR162	1.06122	0.00133315	0.00997411	41.5394	48.7986	35.486	70.9205	90.5986	100.311
ENSG00000251322	SHANK3	0.504274	0.00484869	0.0275675	326.702	251.419	299.659	324.964	457.307	460.72
ENSG00000253161	RP11-150O12.1	-1.20183	3.44384e-06	6.76915e-05	172.894	206.864	145.887	95.2664	62.1247	71.9042
ENSG00000253276	CCDC71L	0.520875	0.00926787	0.0450666	148.195	190.951	156.73	237.107	264.893	209.499
ENSG00000253304	TMEM200B	0.604952	0.00391699	0.0234906	186.366	201.56	186.301	216.996	283.013	371.949
ENSG00000253368	TRNP1	-0.739491	2.39155e-08	9.18901e-07	2532.78	2732.72	2320.39	1159.07	1645.44	1735.47
ENSG00000253626	EIF5AL1	-0.761646	3.28168e-06	6.52139e-05	846.507	860.341	801.391	644.636	383.965	453.618
ENSG00000253729	PRKDC	0.725582	5.51135e-15	8.2085e-13	3090.76	2952.32	3589.01	5512.75	5156.35	5262.32
ENSG00000253731	PCDHGA6	3.57498	0.000579305	0.00510941	0	1.06084	3.94289	38.1065	11.217	12.4279
ENSG00000253953	PCDHGB4	2.43771	8.74936e-18	1.97503e-15	29.1899	45.6161	50.2718	166.187	245.048	268.087
ENSG00000254470	AP5B1	0.686621	0.00933162	0.045342	135.845	129.422	154.758	132.314	240.733	301.82
ENSG00000254615	RP11-395G23.3	-0.698932	0.004346	0.025419	175.139	184.586	134.058	121.729	87.1472	95.8723
ENSG00000254681	PKD1P5	1.3955	3.53304e-06	6.92562e-05	96.5512	58.3462	113.358	147.134	222.614	335.553
ENSG00000254726	MEX3A	0.696903	2.22377e-06	4.66959e-05	397.431	333.104	392.317	546.194	690.275	582.336
ENSG00000255103	KIAA0754	0.577117	0.00187506	0.0131182	200.961	240.811	292.759	395.885	308.035	394.142
ENSG00000256663	RP11-424C20.2	0.68203	0.00127639	0.00965449	130.232	123.057	127.158	193.708	181.197	235.242
ENSG00000256745	RP11-680H20.1	-0.71107	0.000567468	0.00501726	211.065	230.202	236.573	141.841	157.9	114.514
ENSG00000256802	RP11-680F8.1	1.34823	0.00498119	0.0281216	39.2941	14.8518	19.7144	31.7555	74.2045	80.7813
ENSG00000257093	KIAA1147	0.612365	0.000346027	0.00333715	254.85	231.263	210.944	403.294	322.703	339.992
ENSG00000257167	TMPO-AS1	1.4121	0.0093515	0.0453664	17.963	9.54756	19.7144	63.5109	40.5536	22.1927
ENSG00000257219	RP11-54A9.1	-1.14838	1.5872e-07	4.87878e-06	299.758	436.005	281.916	191.591	132.878	135.819
ENSG00000258486	RN7SL1	1.93555	3.46969e-11	2.59724e-09	115.637	64.7112	60.129	187.357	408.988	319.574
ENSG00000258682	CTD-2002H8.2	2.82599	0.00943038	0.0456636	3.36806	2.12168	0	12.7022	12.0798	13.3156
ENSG00000258903	RP11-355I22.2	2.78054	0.00465059	0.0267659	2.24538	2.12168	1.97144	19.0533	10.3541	14.2033
ENSG00000259498	RP11-244F12.3	1.30691	8.44514e-05	0.00105351	58.3798	28.6427	49.2861	101.617	95.7756	139.37
ENSG00000259726	CSPG4P11	2.53976	0.0017346	0.0122962	6.73613	3.18252	2.95716	9.52664	44.005	20.4173
ENSG00000259863	SH3RF3-AS1	0.97631	0.00022654	0.00237678	132.477	110.327	65.0576	165.128	227.791	210.386
ENSG00000260336	RP11-395B7.7	0.676586	0.00934578	0.0453539	98.7965	67.8938	86.7435	143.958	116.484	144.696
ENSG00000260404	RP11-384K6.6	1.15381	0.0054425	0.030091	21.3311	20.156	36.4717	49.7502	66.439	57.7009
ENSG00000260539	RP11-252A24.7	0.692428	6.08463e-06	0.000111272	302.003	268.393	338.102	531.375	452.13	486.463
ENSG00000260604	RP1-140K8.5	0.785145	0.000529426	0.00473013	116.76	108.206	85.7578	181.006	173.432	180.204
ENSG00000260668	RP11-744D14.1	3.93112	9.7096e-08	3.13813e-06	3.36806	3.18252	1.97144	33.8725	28.4738	66.578
ENSG00000260833	AC124789.1	-0.576209	0.00634328	0.0339036	187.489	196.255	221.787	142.9	114.758	149.135
ENSG00000260918	RP11-731J8.2	1.43985	0.00336315	0.0208798	14.5949	19.0951	25.6288	86.7982	32.7881	42.6099
ENSG00000261221	ZNF865	0.589886	0.00303433	0.0192521	399.677	343.712	321.345	354.603	566.888	678.208
ENSG00000261327	RP11-863P13.3	1.36852	0.00151869	0.0110811	19.0857	19.0951	24.643	41.2821	55.222	65.6903
ENSG00000261425	RP11-709B3.2	1.64914	4.46214e-05	0.000613948	33.6806	12.7301	52.2432	82.5642	112.17	115.402
ENSG00000263053	RP11-1055B8.6	3.07737	0.00311705	0.0196732	0	5.3042	0.985721	7.40961	17.2569	28.4066
ENSG00000264112	RP11-159D12.2	0.687923	0.00267169	0.0173786	99.9192	124.118	123.215	223.347	176.883	160.675
ENSG00000264281	CTD-2031P19.4	-0.963624	0.000109277	0.00128981	358.137	499.656	341.06	304.852	181.197	130.493
ENSG00000264462	MIR3648	2.63368	0.00960918	0.0462603	7.85881	1.06084	1.97144	1.05852	37.9651	27.5189
ENSG00000265150	RN7SL2	3.74578	0.000491534	0.00442994	30.3126	10.6084	7.88577	26.4629	310.624	316.024
ENSG00000265681	RPL17	-0.574391	0.00831236	0.0416396	174.017	184.586	209.959	149.251	113.895	119.84
ENSG00000267279	RP11-879F14.2	-0.775142	7.34104e-07	1.80983e-05	467.038	480.561	393.303	273.097	242.459	268.087
ENSG00000267427	CTC-503J8.6	0.558888	3.91937e-05	0.000545503	583.798	464.648	547.075	718.732	754.988	875.279
ENSG00000269936	MIR145	1.00098	2.56364e-05	0.000381038	95.4285	85.928	70.9719	160.894	173.432	169.552
ENSG00000270028	RP11-380L11.4	1.25925	0.00715018	0.0370911	29.1899	13.7909	22.6716	55.0428	69.0275	32.8451
ENSG00000270069	RP6-99M1.2	-0.568333	4.1349e-05	0.000573052	1193.42	1414.1	1234.12	1053.22	824.878	715.492
ENSG00000271529	CICP14	1.44354	2.83007e-05	0.000413826	44.9075	25.4602	36.4717	96.3249	78.5188	115.402
ENSG00000271857	RP1-244F24.1	5.14398	0.000762813	0.00635179	1.12269	0	0	25.4044	6.0399	8.87707
ENSG00000272565	RP11-485G4.2	1.3463	9.12499e-05	0.00112195	35.926	28.6427	31.5431	85.7397	73.3417	85.2198
ENSG00000272761	RP11-572C15.6	1.00168	1.37685e-11	1.08696e-09	360.383	314.009	399.217	808.705	627.287	716.379
ENSG00000272796	RP1-74M1.3	0.963313	0.00358923	0.0219336	63.9932	30.7644	53.2289	104.793	94.9128	88.7707
ENSG00000273290	CTC-297N7.8	0.940388	0.00242047	0.0160259	44.9075	44.5553	73.9291	114.32	97.5013	102.974

## Sheet: HGPS hMSCs
Table S4. Differentially expressed genes in GA-treated HGPS hMSCs compared to vehicle control.
Gene ID	Symbol	Log2(Fold Change)	P value	Adjust P value	DMSO-treated HGPS hMSCs replicate 1	DMSO-treated HGPS hMSCs replicate 2	DMSO-treated HGPS hMSCs replicate 3	GA-treated HGPS hMSCs replicate 1	GA-treated HGPS hMSCs replicate 2	GA-treated HGPS hMSCs replicate 3
ENSG00000000971	CFH	1.00554	2.32713e-06	0.000139909	121.644	110.377	171.327	291.94	224.145	296.887
ENSG00000003137	CYP26B1	-2.13143	8.26107e-08	8.56742e-06	63.7185	79.5192	71.1665	16.7782	16.9166	15.1142
ENSG00000003436	TFPI	0.515518	1.25226e-05	0.000564649	940.331	826.05	752.081	1037.73	1238.09	1326.81
ENSG00000004864	SLC25A13	0.730264	0.000114385	0.00324596	165.089	153.104	149.362	228.183	304.499	243.987
ENSG00000005448	WDR54	-0.670797	2.09777e-09	3.57626e-07	924.884	811.808	975.245	550.324	566.707	589.455
ENSG00000006015	C19orf60	-0.595441	7.48265e-08	8.02772e-06	1203.89	1021.88	1215.1	839.747	708.384	728.722
ENSG00000006747	SCIN	2.10527	1.26208e-05	0.000567024	32.8247	10.6817	7.02879	66.2737	67.6665	84.2079
ENSG00000007080	CCDC124	-0.506165	8.85276e-06	0.000423741	2087.26	1978.48	2084.92	1768.42	1287.78	1269.6
ENSG00000007944	MYLIP	1.18359	0.0039736	0.045199	16.4124	35.6056	23.7222	56.2068	60.2655	53.9794
ENSG00000008394	MGST1	0.593102	1.52289e-09	2.87157e-07	1190.38	1183.29	1178.2	1574.63	2000.39	1786.72
ENSG00000008513	ST3GAL1	0.661338	1.06707e-05	0.000499236	325.351	264.668	264.458	470.627	404.942	476.098
ENSG00000034510	TMSB10	-0.687289	3.26828e-05	0.00122329	37266.7	32944.7	38408	26532.1	18345	22576.3
ENSG00000038427	VCAN	0.806634	2.24053e-18	2.78834e-15	2350.83	2913.72	2291.39	4528.42	4547.4	4127.26
ENSG00000051382	PIK3CB	0.521868	0.00017717	0.00451821	339.832	331.132	296.088	460.56	497.983	428.596
ENSG00000054983	GALC	0.597417	0.000155123	0.00404719	244.254	245.679	208.228	331.369	380.624	343.309
ENSG00000056998	GYG2	0.995262	0.000580079	0.0114226	105.232	54.5952	66.7735	175.332	165.994	111.198
ENSG00000060140	STYK1	-0.915381	0.000491113	0.0100195	143.849	113.938	170.448	87.2464	78.2394	61.5365
ENSG00000063438	AHRR	0.540042	0.00222261	0.0299355	224.946	283.658	227.557	426.165	339.39	300.125
ENSG00000065534	MYLK	0.580459	1.34208e-07	1.32557e-05	660.356	780.949	655.435	1114.07	1042.49	971.629
ENSG00000065989	PDE4A	0.824048	5.24864e-05	0.00177267	105.232	135.301	138.819	248.317	209.343	212.679
ENSG00000067840	PDZD4	-0.821648	0.000394107	0.0082849	163.158	164.973	173.963	89.7631	78.2394	116.596
ENSG00000069011	PITX1	-1.64455	5.47946e-08	6.25614e-06	101.37	104.443	121.247	35.2341	33.8332	35.6264
ENSG00000069998	CECR5	-0.626646	1.86838e-07	1.73522e-05	711.524	701.43	819.733	505.861	446.176	494.451
ENSG00000070961	ATP2B1	0.859799	8.55887e-07	6.15176e-05	227.842	272.976	191.535	354.858	481.067	417.801
ENSG00000071282	LMCD1	-0.507568	0.00320004	0.0387315	327.282	310.956	375.162	216.438	286.525	211.599
ENSG00000072041	SLC6A15	0.908903	4.21973e-05	0.00147928	119.714	93.7614	99.2817	217.277	161.765	208.36
ENSG00000072163	LIMS2	0.537208	0.00024018	0.00580397	340.798	339.44	277.637	444.621	510.671	432.915
ENSG00000072682	P4HA2	-0.618888	5.69858e-22	1.01313e-18	16930.8	16214.8	17999.9	11065.2	10671.2	11572.1
ENSG00000072778	ACADVL	-0.523958	6.24426e-10	1.25338e-07	6822.71	7386.97	8076.08	5708.77	4692.25	5094.58
ENSG00000073150	PANX2	-0.740436	5.39215e-06	0.000274748	346.59	359.616	339.139	230.7	178.682	214.838
ENSG00000074800	ENO1	-0.526367	8.81378e-14	4.57031e-11	67024.2	62621.9	74279.4	46722.1	45324.9	49544.5
ENSG00000075643	MOCOS	0.661198	0.000250776	0.00600305	145.78	157.851	166.934	232.377	260.093	252.624
ENSG00000075826	SEC31B	-0.551299	0.00163853	0.0240061	277.079	315.703	384.826	239.928	226.26	200.803
ENSG00000078124	ACER3	0.655682	0.00078017	0.0142536	156.4	214.82	142.333	260.9	291.812	252.624
ENSG00000078401	EDN1	-0.537989	6.68813e-12	2.19036e-09	4440.02	4563.45	4562.57	2894.23	3452.05	3000.17
ENSG00000080573	COL5A3	0.839823	0.00199935	0.027801	83.9926	84.2666	109.825	222.311	112.073	163.018
ENSG00000080823	MOK	-0.532917	4.17005e-08	4.9425e-06	7211.78	6444.61	6804.75	4085.48	4471.28	5591.19
ENSG00000082497	SERTAD4	0.870028	2.24518e-09	3.77584e-07	308.938	359.616	317.174	565.424	706.269	527.919
ENSG00000082512	TRAF5	0.747132	0.00298768	0.03685	108.128	148.357	82.5883	148.487	224.145	194.326
ENSG00000084636	COL16A1	0.887353	3.72418e-07	3.06936e-05	351.417	389.288	274.123	798.64	539.217	532.237
ENSG00000085760	MTIF2	0.522485	0.0038386	0.0439479	303.146	351.309	216.135	373.314	480.009	394.05
ENSG00000088448	ANKRD10	0.551634	0.000238213	0.00576762	314.731	252.8	269.73	441.266	393.312	392.97
ENSG00000088882	CPXM1	0.776373	0.00170865	0.0248149	94.6124	92.5745	94.0101	167.782	117.359	196.485
ENSG00000090238	YPEL3	-0.648214	5.1241e-07	4.01065e-05	781.035	785.697	888.264	606.53	448.291	509.566
ENSG00000093072	CECR1	0.760243	7.15294e-11	1.81045e-08	403.551	456.938	466.536	729.011	768.649	750.314
ENSG00000096433	ITPR3	1.21923	1.17088e-05	0.000537696	71.442	84.2666	58.8662	226.505	130.047	139.267
ENSG00000096717	SIRT1	0.586958	0.00114374	0.0186795	235.566	180.402	174.841	276.84	327.76	283.932
ENSG00000099139	PCSK5	-0.507844	0.00277936	0.0349738	261.632	263.481	282.909	201.338	175.51	191.087
ENSG00000099365	STX1B	-0.514674	0.0010712	0.0177747	329.212	360.803	400.641	276.84	255.864	229.952
ENSG00000099977	DDT	-0.589454	8.30786e-05	0.00257227	885.302	560.195	721.33	458.044	506.441	478.257
ENSG00000100058	CRYBB2P1	-0.703692	3.24259e-05	0.00122157	329.212	411.838	450.721	278.517	232.604	219.156
ENSG00000100100	PIK3IP1	-0.787862	3.71809e-15	2.43535e-12	1336.16	1241.45	1457.6	821.291	741.16	775.144
ENSG00000101160	CTSZ	0.668012	4.12068e-06	0.00022792	377.484	319.263	401.52	671.126	514.9	560.306
ENSG00000101210	EEF1A2	-0.573917	3.31171e-11	9.58471e-09	1654.75	1685.33	1573.57	1065.41	1078.43	1157.32
ENSG00000101224	CDC25B	0.633873	2.38009e-07	2.0936e-05	367.83	395.222	389.219	621.631	568.822	595.933
ENSG00000101255	TRIB3	0.519319	3.85651e-05	0.00136736	369.761	404.717	434.028	594.786	587.853	549.51
ENSG00000102109	PCSK1N	-0.659434	9.28256e-14	4.62086e-11	3231.3	3180.77	3556.57	2329.65	1893.6	2085.76
ENSG00000102144	PGK1	-0.638534	2.76773e-17	2.46031e-14	36081.1	34169.5	40485	23497.8	22131.2	25508.5
ENSG00000102309	PIN4	-0.593013	0.000562667	0.0112038	346.59	467.62	428.756	330.53	236.833	253.703
ENSG00000102699	PARP4	0.510429	3.25395e-06	0.000190836	570.571	600.548	530.674	822.969	827.857	769.746
ENSG00000103742	IGDCC4	0.699972	1.19142e-07	1.19574e-05	346.59	449.817	440.178	688.743	687.238	630.479
ENSG00000103888	KIAA1199	1.03393	2.08556e-14	1.23594e-11	511.679	506.786	450.721	1202.15	836.316	964.072
ENSG00000104081	BMF	1.07196	1.31554e-05	0.000588919	105.232	71.2112	82.5883	217.277	180.796	146.824
ENSG00000104324	CPQ	0.532403	0.000105104	0.00309223	349.487	337.066	421.728	548.646	497.983	559.227
ENSG00000104361	NIPAL2	1.21726	9.71406e-05	0.00287153	56.9605	42.7267	62.3805	86.4075	171.281	121.993
ENSG00000104368	PLAT	-1.17859	3.29473e-44	2.05014e-40	25658.3	29272.5	33406.1	12911.6	13715.2	12400.1
ENSG00000104419	NDRG1	-0.876502	5.27691e-07	4.10444e-05	8595.24	7994.64	11029.9	5300.22	4340.17	5404.42
ENSG00000104611	SH2D4A	0.579567	0.00369128	0.042614	139.022	141.236	129.154	208.888	176.567	225.634
ENSG00000104812	GYS1	-0.617554	3.37481e-12	1.13512e-09	3181.1	3384.91	3867.59	2144.25	2212.91	2447.43
ENSG00000105327	BBC3	-0.909161	4.80277e-10	9.96175e-08	585.052	567.316	541.217	341.436	245.291	313.081
ENSG00000105656	ELL	-0.589144	0.000119744	0.00335635	484.647	418.959	390.977	321.302	257.979	279.613
ENSG00000105939	ZC3HAV1	0.646158	0.00190493	0.0268481	235.566	337.066	335.625	658.543	400.713	358.423
ENSG00000106330	MOSPD3	-0.515347	1.08839e-05	0.000507306	755.934	702.617	864.542	536.901	540.275	550.59
ENSG00000106546	AHR	0.534112	3.83409e-05	0.00136329	481.751	421.333	410.306	565.424	654.462	684.459
ENSG00000106588	PSMA2	-1.3027	0.00240348	0.0316053	44.4099	43.9136	59.7448	17.6171	20.0885	22.6713
ENSG00000106789	CORO2A	0.830351	0.000167261	0.00430074	122.61	150.73	98.4031	249.156	224.145	183.53
ENSG00000107560	RAB11FIP2	0.981708	1.56879e-05	0.000680266	119.714	110.377	78.1953	183.721	228.374	195.405
ENSG00000107669	ATE1	0.533273	0.00244792	0.031973	199.845	226.689	178.356	263.417	327.76	282.852
ENSG00000108691	CCL2	-0.577488	2.84079e-05	0.00110136	516.506	437.949	480.594	304.524	342.562	316.319
ENSG00000109099	PMP22	0.686161	1.66941e-06	0.000108323	257.77	262.295	240.736	406.87	416.572	399.448
ENSG00000109971	HSPA8	0.721531	6.20937e-14	3.51077e-11	18276.6	17744.6	23767	30241.8	35666.6	32691
ENSG00000110031	LPXN	0.716161	0.000670378	0.0127186	128.403	109.19	120.368	166.104	214.63	209.44
ENSG00000110203	FOLR3	0.839197	0.000821663	0.0147131	118.748	71.2112	89.6171	149.326	199.828	153.301
ENSG00000110328	GALNT18	-1.12282	0.00289757	0.0360964	71.442	58.1558	67.6521	32.7174	20.0885	37.7856
ENSG00000110492	MDK	0.943815	4.66188e-11	1.23441e-08	458.58	370.298	340.897	857.364	666.092	724.404
ENSG00000111058	ACSS3	1.85617	4.73508e-07	3.75338e-05	27.0321	22.5502	17.572	86.4075	85.6404	70.1732
ENSG00000111602	TIMELESS	0.698471	0.00144215	0.0217811	117.783	118.685	97.5245	206.371	158.593	174.893
ENSG00000111669	TPI1	-0.559213	8.17073e-13	3.17765e-10	35283.7	32172	38811.2	25507	21986.3	24628.6
ENSG00000111674	ENO2	-0.627773	4.93237e-11	1.27882e-08	4941.08	4721.3	5667.84	3423.58	2846.22	3653.33
ENSG00000111775	COX6A1	-0.636512	8.60722e-05	0.00262541	748.21	618.35	735.388	586.397	362.65	400.527
ENSG00000111799	COL12A1	1.23622	2.88855e-18	3.268e-15	219.153	252.8	224.921	568.78	500.098	568.943
ENSG00000112414	GPR126	0.914309	3.48933e-10	7.61838e-08	250.047	220.755	231.95	468.949	422.916	432.915
ENSG00000112769	LAMA4	1.3106	8.10576e-46	1.00876e-41	737.59	732.288	658.071	1732.34	1717.04	1824.5
ENSG00000112902	SEMA5A	0.681703	1.59684e-05	0.000687635	262.598	339.44	283.788	547.807	413.4	454.507
ENSG00000112996	MRPS30	0.648914	0.000298386	0.00682499	303.146	251.613	189.777	361.569	372.166	432.915
ENSG00000113522	RAD50	0.609927	0.000139468	0.00370873	237.496	227.876	195.928	319.624	353.135	335.752
ENSG00000113805	CNTN3	1.21271	0.000870906	0.0153085	33.7901	24.9239	27.2366	66.2737	71.8957	61.5365
ENSG00000114023	FAM162A	-0.719754	4.94254e-13	2.05033e-10	2956.15	2562.42	3231.49	1667.75	1666.29	1984.28
ENSG00000114631	PODXL2	-0.528351	0.00406903	0.0459937	298.319	263.481	300.481	177.01	176.567	246.146
ENSG00000114698	PLSCR4	0.761152	7.34425e-06	0.000358428	227.842	207.699	172.205	333.885	375.338	319.558
ENSG00000115339	GALNT3	1.514	1.23771e-05	0.000561471	27.0321	41.5399	24.6008	83.8908	79.2967	100.402
ENSG00000115738	ID2	-0.705134	0.00082744	0.014774	252.943	199.391	346.168	159.392	169.166	163.018
ENSG00000116117	PARD3B	0.614957	0.00172615	0.024963	205.637	137.675	164.298	290.262	250.578	237.509
ENSG00000116663	FBXO6	0.560802	0.00202602	0.0280546	198.879	174.467	196.806	269.289	242.119	331.434
ENSG00000116675	DNAJC6	0.977682	0.000543664	0.0109127	55.9951	51.0347	56.2304	94.7966	102.557	125.232
ENSG00000117114	LPHN2	0.657878	0.000253085	0.00601752	228.807	180.402	168.691	274.323	330.931	307.683
ENSG00000117289	TXNIP	-3.12613	3.23859e-05	0.00122157	574.432	612.416	2632.28	109.058	135.333	193.246
ENSG00000117593	DARS2	0.543863	0.00253335	0.032807	150.607	169.72	172.205	237.411	251.635	228.873
ENSG00000118496	FBXO30	0.546969	0.00127903	0.0201437	239.427	220.755	215.257	274.323	371.108	343.309
ENSG00000118515	SGK1	-0.515446	1.13787e-09	2.21263e-07	5460.49	5483.26	5445.56	3393.38	4337	3739.69
ENSG00000119912	IDE	0.662684	6.68039e-07	4.94866e-05	326.316	337.066	300.481	494.956	540.275	489.053
ENSG00000119917	IFIT3	0.938986	6.58882e-05	0.00213536	93.6469	81.8929	93.1315	208.049	148.02	158.699
ENSG00000120129	DUSP1	-0.557267	1.94596e-13	8.96942e-11	4001.72	3831.16	3467.83	2535.18	2545.95	2597.49
ENSG00000120694	HSPH1	0.724664	1.52261e-10	3.57526e-08	1066.8	1370.82	1389.07	2136.7	2338.72	1846.1
ENSG00000120833	SOCS2	1.01806	0.00264732	0.0339193	53.0988	45.1004	28.1152	97.3133	80.354	76.6507
ENSG00000121005	CRISPLD1	0.951699	0.00131909	0.020508	61.7877	56.9689	42.1728	116.608	105.729	87.4466
ENSG00000121903	ZSCAN20	-0.947987	0.00106395	0.017678	104.267	116.312	101.918	68.7904	43.3489	53.9794
ENSG00000121904	CSMD2	-0.892311	2.99834e-05	0.00114461	257.77	257.547	295.209	161.07	99.3852	175.973
ENSG00000122484	RPAP2	0.614697	0.000811909	0.0146226	144.815	148.357	147.605	218.955	229.432	226.713
ENSG00000122870	BICC1	0.504257	0.00210929	0.028878	259.701	229.063	201.199	309.557	322.473	346.548
ENSG00000123545	NDUFAF4	0.502012	0.00192203	0.027017	283.837	250.426	242.493	310.396	391.197	400.527
ENSG00000123560	PLP1	-1.62496	0.00288042	0.036027	32.8247	45.1004	26.358	9.22799	9.5156	15.1142
ENSG00000123689	G0S2	-1.46814	1.5338e-07	1.47693e-05	1033.98	714.486	1249.37	373.314	289.697	421.039
ENSG00000124134	KCNS1	-0.773422	0.00448073	0.049435	156.4	148.357	182.749	94.7966	59.2082	131.71
ENSG00000124882	EREG	0.714307	0.000275711	0.00641351	262.598	258.734	155.512	333.885	357.364	416.721
ENSG00000125895	TMEM74B	-1.47775	2.7063e-10	6.23702e-08	174.743	202.952	228.436	71.3072	61.3228	85.2875
ENSG00000125965	GDF5	1.21362	4.17297e-11	1.12897e-08	142.884	179.215	237.222	473.144	401.77	424.278
ENSG00000125966	MMP24	-0.694	3.58633e-13	1.53903e-10	1501.25	1738.74	1756.32	1088.06	991.737	1006.18
ENSG00000126561	STAT5A	1.62903	0.00160422	0.0236826	14.4815	14.2422	7.90739	38.5898	37.0051	36.706
ENSG00000126562	WNK4	-0.582123	0.000108043	0.00314157	475.958	498.478	671.25	373.314	371.108	356.264
ENSG00000127561	SYNGR3	-0.913698	3.78083e-07	3.09555e-05	343.694	294.34	331.232	194.627	179.739	139.267
ENSG00000127585	FBXL16	-0.794347	3.53432e-07	2.9323e-05	342.729	351.309	342.654	203.016	188.197	206.201
ENSG00000128274	A4GALT	1.14557	0.00247223	0.0321509	26.0667	36.7924	23.7222	62.0792	72.9529	55.059
ENSG00000128487	SPECC1	0.550663	4.71539e-06	0.000256258	448.926	471.181	442.814	723.977	649.175	619.684
ENSG00000128578	STRIP2	1.41145	2.15098e-06	0.00013058	40.5482	36.7924	41.2942	96.4744	105.729	114.436
ENSG00000128656	CHN1	0.977748	0.000326698	0.00724734	104.267	49.8478	77.3167	146.809	164.937	146.824
ENSG00000130203	APOE	1.00502	2.25671e-15	1.56026e-12	607.257	691.935	679.157	1549.46	1339.59	1076.35
ENSG00000130332	LSM7	-0.508596	1.96622e-05	0.00081838	1423.05	1243.82	1411.91	1128.33	803.54	932.764
ENSG00000131386	GALNT15	0.537122	1.99932e-11	6.06867e-09	1745.5	1752.98	1606.08	2568.74	2493.09	2339.47
ENSG00000131398	KCNC3	-1.24492	0.00324422	0.0391603	52.1333	103.256	48.323	22.6505	23.2604	39.9448
ENSG00000131495	NDUFA2	-0.546371	0.000110531	0.00316948	447.961	462.873	459.507	346.469	275.952	314.16
ENSG00000133110	POSTN	2.68804	6.31561e-20	8.73308e-17	507.817	394.035	240.736	2376.63	2590.36	2392.37
ENSG00000133169	BEX1	0.777928	1.73185e-08	2.29286e-06	603.395	460.499	498.166	911.054	748.561	1021.29
ENSG00000134987	WDR36	0.523453	6.2037e-05	0.00203984	362.037	365.551	359.347	493.278	571.993	497.69
ENSG00000135245	HILPDA	-0.966928	6.85353e-06	0.000338461	387.138	313.329	628.198	252.511	232.604	195.405
ENSG00000135835	KIAA1614	1.32822	0.000670422	0.0127186	26.0667	28.4845	25.4794	57.0457	91.9841	51.8202
ENSG00000135842	FAM129A	1.39921	1.78126e-06	0.000112527	37.6519	55.7821	40.4156	112.414	108.901	129.551
ENSG00000135905	DOCK10	0.706679	2.02964e-06	0.000126295	314.731	327.571	245.129	491.6	494.811	457.745
ENSG00000136235	GPNMB	1.60714	0.00115072	0.0187255	23.1704	9.49482	14.0576	57.8846	53.9217	31.3081
ENSG00000136859	ANGPTL2	0.554473	4.05835e-06	0.000225474	523.264	503.226	493.773	796.124	652.347	782.701
ENSG00000136997	MYC	-0.683275	2.06413e-12	7.33945e-10	2018.72	1917.95	1823.97	1123.3	1110.15	1355.96
ENSG00000137501	SYTL2	-0.640207	1.79681e-06	0.000112936	557.054	530.523	590.419	330.53	342.562	405.925
ENSG00000137573	SULF1	0.986366	8.66828e-34	2.69692e-30	1361.26	1390.99	1362.71	2748.26	2884.28	2517.6
ENSG00000137628	DDX60	1.10034	0.000890325	0.015475	43.4445	62.9032	53.5946	161.909	72.9529	105.8
ENSG00000137809	ITGA11	0.525531	2.11688e-11	6.27252e-09	6696.24	7214.88	7289.74	11385.7	9444.76	9680.67
ENSG00000137975	CLCA2	-0.807341	0.00104035	0.0174021	119.714	169.72	141.454	77.1795	85.6404	83.1283
ENSG00000138061	CYP1B1	2.57139	2.56259e-05	0.00102216	10.6198	13.0554	0.878599	60.4014	34.8905	46.4223
ENSG00000138166	DUSP5	-0.571012	6.91171e-08	7.54529e-06	1171.07	1284.18	1066.62	837.23	732.701	796.736
ENSG00000138411	HECW2	0.838152	3.12591e-05	0.00118603	133.23	150.73	112.461	265.934	216.744	222.395
ENSG00000138621	PPCDC	-0.689739	0.000627147	0.0122076	192.121	233.81	217.014	114.091	145.906	139.267
ENSG00000138623	SEMA7A	-0.613404	2.24607e-17	2.15018e-14	4529.81	4583.63	4929.82	3177.78	2880.06	3121.09
ENSG00000138685	FGF2	0.552289	1.80793e-08	2.34371e-06	2116.23	2390.32	1859.12	3153.45	3361.12	2811.25
ENSG00000139266	2021-03-09	-0.553993	6.23817e-06	0.000310536	937.435	900.821	1123.73	763.406	619.571	633.718
ENSG00000139329	LUM	1.88416	1.96015e-05	0.00081838	18.3432	10.6817	15.8148	52.8512	62.3801	51.8202
ENSG00000140092	FBLN5	0.510799	6.96247e-05	0.00222745	404.516	496.105	424.363	644.281	661.863	577.58
ENSG00000140450	ARRDC4	-1.78619	6.08419e-05	0.00200843	265.494	301.461	550.003	72.985	100.442	151.142
ENSG00000142632	ARHGEF19	0.963486	0.00018261	0.00459108	67.5803	65.2769	85.2241	121.642	137.448	168.416
ENSG00000143341	HMCN1	0.64277	2.74103e-05	0.00107609	329.212	375.046	275.88	578.846	476.837	468.541
ENSG00000143344	RGL1	0.607632	4.78246e-05	0.00163961	280.941	318.077	278.516	456.366	492.697	385.413
ENSG00000143867	OSR1	-0.574515	0.000159311	0.00413094	865.993	803.5	1155.36	656.026	504.327	738.438
ENSG00000144366	GULP1	1.00997	1.56417e-07	1.48596e-05	146.746	181.589	131.79	263.417	355.249	305.523
ENSG00000144891	AGTR1	-0.50728	0.00136563	0.0209302	376.519	456.938	350.561	252.511	304.499	275.295
ENSG00000145555	MYO10	-0.62016	8.38923e-15	5.2202e-12	2541.02	2609.89	2427.57	1748.28	1570.07	1607.51
ENSG00000146674	IGFBP3	-0.5087	7.38569e-13	2.965e-10	135130	123122	134983	83833.7	93507.7	99054.4
ENSG00000146700	SRCRB4D	1.2737	0.000242382	0.00584582	39.5827	53.4084	22.8436	83.8908	96.2133	97.1629
ENSG00000147251	DOCK11	0.725868	1.85989e-05	0.000787292	231.704	237.371	171.327	348.986	362.65	344.389
ENSG00000148386	LCN9	0.814859	0.00014382	0.00378402	113.921	148.357	112.461	256.706	186.083	212.679
ENSG00000148926	ADM	-0.569261	1.25992e-17	1.30665e-14	7693.53	7964.97	8351.09	5480.59	5105.65	5595.5
ENSG00000149451	ADAM33	2.11933	3.39377e-05	0.00125328	8.68889	21.3634	10.5432	79.6962	30.6614	62.6161
ENSG00000149761	NUDT22	-0.566176	3.24902e-05	0.00122157	715.385	734.662	813.583	615.758	455.692	454.507
ENSG00000150782	IL18	1.03696	0.00173278	0.0250167	51.1679	53.4084	28.9938	104.025	81.4113	86.367
ENSG00000151012	SLC7A11	1.03203	8.06977e-09	1.15435e-06	164.124	172.094	132.668	293.618	347.848	315.24
ENSG00000151466	SCLT1	0.993917	0.00053179	0.0107263	61.7877	55.7821	50.0802	93.1188	135.333	105.8
ENSG00000151640	DPYSL4	-0.705816	1.30642e-11	4.16882e-09	1899.97	1781.47	2207.92	1322.96	1079.49	1208.06
ENSG00000151883	PARP8	-0.502961	0.0018681	0.0265092	326.316	415.399	427.878	244.122	283.353	299.046
ENSG00000152076	CCDC74B	-0.956672	0.00031245	0.00706483	129.368	172.094	176.598	104.863	58.1509	82.0487
ENSG00000152818	UTRN	0.564697	2.55849e-05	0.00102216	411.274	488.983	373.405	578.008	642.832	659.628
ENSG00000152990	GPR125	0.573864	5.30281e-06	0.000273832	368.795	367.924	348.804	528.512	523.358	563.545
ENSG00000153246	PLA2R1	0.609019	1.15651e-06	7.73805e-05	437.341	392.848	417.335	696.294	613.228	592.694
ENSG00000154146	NRGN	-0.884309	0.00350406	0.0411785	89.7852	79.5192	90.4957	46.9788	50.7499	43.1835
ENSG00000154237	LRRK1	0.817834	0.00021386	0.00530176	157.365	121.059	94.8887	239.928	204.057	212.679
ENSG00000154736	ADAMTS5	1.27003	9.63395e-07	6.7737e-05	64.684	65.2769	66.7735	199.66	135.333	138.187
ENSG00000156463	SH3RF2	-0.609065	5.76518e-07	4.34835e-05	748.21	823.676	747.688	463.077	482.124	576.5
ENSG00000156535	CD109	0.684833	5.62827e-10	1.14826e-07	597.603	511.534	542.974	870.786	857.461	930.605
ENSG00000156795	WDYHV1	0.755545	0.000226261	0.00556049	118.748	112.751	105.432	187.076	182.911	198.644
ENSG00000158201	ABHD3	1.47258	0.00287967	0.036027	15.4469	9.49482	34.2654	61.2403	69.7811	35.6264
ENSG00000158270	COLEC12	0.777881	1.79586e-07	1.68041e-05	240.393	262.295	275.002	489.922	398.598	443.711
ENSG00000158373	HIST1H2BD	-0.656991	1.3466e-05	0.000598516	480.785	500.852	646.649	373.314	307.671	351.946
ENSG00000158406	HIST1H4H	-0.792126	6.906e-05	0.00222081	196.948	221.942	227.557	132.547	130.047	110.118
ENSG00000158710	TAGLN2	-0.519548	1.26564e-12	4.63262e-10	17960.9	16617.1	19588.4	12885.6	11779.3	13124.6
ENSG00000159082	SYNJ1	0.629481	0.003761	0.0433385	102.336	131.741	146.726	175.332	190.312	224.554
ENSG00000159167	STC1	-0.602958	2.00456e-09	3.46633e-07	2678.11	2821.15	3444.11	1855.66	1876.69	2160.26
ENSG00000159263	SIM2	1.649	0.00262436	0.0337991	17.3778	10.6817	7.02879	35.2341	46.5207	28.0693
ENSG00000159388	BTG2	-0.573217	1.03249e-06	7.17837e-05	1120.87	987.462	1190.5	782.701	633.316	802.134
ENSG00000159674	SPON2	0.975253	6.21213e-05	0.00203984	83.0272	91.3877	92.2529	214.76	133.218	174.893
ENSG00000159713	TPPP3	-0.749132	0.00389076	0.0443907	133.23	123.433	108.068	80.5352	62.3801	73.412
ENSG00000160094	ZNF362	0.623068	4.61929e-05	0.00159686	231.704	258.734	253.037	406.87	340.447	396.209
ENSG00000161381	PLXDC1	0.539167	0.00357859	0.0417782	170.882	221.942	193.292	324.657	238.947	285.011
ENSG00000161677	JOSD2	-0.624578	4.20267e-07	3.39625e-05	1603.58	1296.04	1676.37	1169.44	877.55	919.809
ENSG00000162290	DCP1A	0.501458	0.00082545	0.0147597	263.563	259.921	257.43	365.764	402.827	336.831
ENSG00000162373	BEND5	-1.77294	4.35315e-09	6.80099e-07	137.091	155.478	196.806	67.1126	29.6041	45.3427
ENSG00000162591	MEGF6	1.19925	0.000125031	0.0034425	45.3753	47.4741	32.5082	88.0853	106.786	91.765
ENSG00000162745	OLFML2B	1.31031	0.00264922	0.0339193	16.4124	15.4291	36.0226	52.8512	56.0363	61.5365
ENSG00000163214	DHX57	0.554674	0.000101971	0.00300718	275.148	281.284	314.539	446.299	397.541	436.154
ENSG00000163291	PAQR3	0.541159	0.00118794	0.0191253	209.499	249.239	189.777	309.557	325.645	305.523
ENSG00000163378	EOGT	0.624388	2.80587e-05	0.00109352	250.047	277.724	232.829	375.831	407.056	387.572
ENSG00000163531	NFASC	-0.875244	2.41081e-05	0.000977866	263.563	271.789	305.753	176.171	106.786	174.893
ENSG00000163840	DTX3L	0.74134	0.00132365	0.020508	153.504	128.18	160.784	338.08	190.312	210.52
ENSG00000164096	C4orf3	-0.528316	2.06062e-13	9.15874e-11	5486.55	5409.68	6132.62	4064.51	3833.73	3910.27
ENSG00000164125	FAM198B	1.15197	0.00038668	0.00819528	67.5803	56.9689	30.751	104.863	140.619	98.2425
ENSG00000164251	F2RL1	0.572472	5.28794e-06	0.000273832	476.924	426.08	464.779	702.166	735.873	597.012
ENSG00000164674	SYTL3	-0.659174	0.000795776	0.0144787	233.635	211.26	244.251	169.459	124.76	141.426
ENSG00000164815	ORC5	0.840592	0.00426694	0.0477537	59.8568	49.8478	78.1953	88.9242	113.13	137.108
ENSG00000164930	FZD6	0.529135	1.72133e-06	0.000110422	1100.59	1008.83	882.992	1287.72	1602.85	1428.29
ENSG00000165029	ABCA1	0.629971	0.00406071	0.0459415	170.882	129.367	106.311	201.338	193.484	234.271
ENSG00000165060	FXN	0.601876	0.00288756	0.0360459	146.746	130.554	145.847	198.821	254.807	190.007
ENSG00000165124	SVEP1	0.614403	5.99321e-08	6.71942e-06	590.845	678.88	539.46	947.127	916.67	899.297
ENSG00000165169	DYNLT3	0.541103	0.000171418	0.00438951	423.825	455.752	495.53	580.524	813.055	609.967
ENSG00000165240	ATP7A	0.631128	0.000230111	0.00562618	189.225	199.391	163.419	296.973	278.067	277.454
ENSG00000165288	BRWD3	0.661252	0.000721127	0.0134147	196.948	160.225	136.183	269.289	228.374	281.772
ENSG00000165392	WRN	0.663903	0.000637555	0.0123396	136.126	175.654	144.09	261.739	209.343	248.305
ENSG00000166145	SPINT1	0.961419	1.63317e-06	0.000106972	107.163	111.564	115.975	225.666	230.489	195.405
ENSG00000166171	DPCD	-0.555542	6.0352e-05	0.00199755	779.104	591.053	782.832	434.554	494.811	539.794
ENSG00000166250	CLMP	0.664368	2.72825e-08	3.39531e-06	459.546	523.402	440.178	719.783	802.482	729.801
ENSG00000166341	DCHS1	1.18879	1.15702e-12	4.36339e-10	324.385	239.744	257.43	771.795	543.447	557.067
ENSG00000166482	MFAP4	0.809426	2.48872e-21	3.87151e-18	994.395	961.351	1053.44	1733.18	1788.93	1756.49
ENSG00000166922	SCG5	1.50002	0.000356209	0.00769622	47.3062	14.2422	20.2078	65.4348	84.5831	83.1283
ENSG00000166923	GREM1	0.519238	2.93398e-09	4.80439e-07	38943.6	36552.7	30353.8	47670.1	48357.2	55674.4
ENSG00000167136	ENDOG	-0.597471	0.000672419	0.0127371	319.558	343.001	384.826	272.645	185.026	233.191
ENSG00000167397	VKORC1	-0.795381	4.85968e-06	0.000259845	444.099	415.399	470.929	315.429	192.427	256.942
ENSG00000167641	PPP1R14A	1.13954	9.13324e-05	0.00273451	74.3383	65.2769	85.2241	230.7	103.614	160.859
ENSG00000167703	SLC43A2	-0.660686	2.0406e-06	0.000126345	423.825	464.06	495.53	291.94	284.411	299.046
ENSG00000167772	ANGPTL4	-1.15343	3.34251e-06	0.000193477	7507.2	7161.47	11544.8	3849.75	3558.83	4376.65
ENSG00000168016	TRANK1	1.11301	0.00330374	0.0396481	18.3432	51.0347	54.4732	105.702	81.4113	79.8895
ENSG00000168542	COL3A1	1.02315	2.00362e-30	4.98701e-27	5012.53	5817.95	5318.16	12475.4	10653.2	9678.51
ENSG00000168874	ATOH8	1.23656	0.000160502	0.00415271	35.721	40.353	55.3518	117.447	120.531	72.3324
ENSG00000168952	STXBP6	-1.39268	2.87936e-09	4.77782e-07	180.536	185.149	188.02	79.6962	56.0363	74.4916
ENSG00000169193	CCDC126	0.701443	0.00349109	0.0411785	106.198	84.2666	94.0101	124.997	177.625	161.938
ENSG00000169592	INO80E	-0.505833	3.70923e-05	0.0013303	937.435	878.271	1048.17	757.534	573.051	685.538
ENSG00000169744	LDB2	0.661019	0.000168986	0.00433616	225.911	186.336	191.535	281.034	305.557	370.299
ENSG00000169851	PCDH7	0.631445	0.000982082	0.0166512	159.296	149.543	142.333	265.934	224.145	207.281
ENSG00000170542	SERPINB9	3.10875	1.06932e-06	7.33376e-05	4.82716	8.30797	1.7572	42.7843	50.7499	30.2285
ENSG00000170801	HTRA3	1.43261	0.00323328	0.0390662	21.2395	14.2422	15.8148	61.2403	26.4322	50.7406
ENSG00000170891	CYTL1	0.70866	3.40472e-05	0.0012536	176.674	166.159	164.298	286.906	278.067	263.419
ENSG00000171345	KRT19	0.546837	3.42616e-05	0.00125408	893.99	728.728	868.056	1080.51	1071.03	1493.07
ENSG00000171388	APLN	-1.0721	0.00187759	0.0265529	90.7506	102.069	176.598	78.8573	33.8332	62.6161
ENSG00000171448	ZBTB26	0.903029	0.000192634	0.00479466	69.5111	111.564	90.4957	188.754	154.364	161.938
ENSG00000171877	FRMD5	0.540742	0.00389154	0.0443907	187.294	216.007	150.24	243.283	277.01	282.852
ENSG00000171951	SCG2	0.523114	1.2359e-05	0.000561471	668.079	656.33	685.307	1037.73	801.425	1048.28
ENSG00000172469	MANEA	0.910114	3.41727e-05	0.00125408	218.188	154.291	112.461	272.645	340.447	297.966
ENSG00000173110	HSPA6	5.72897	2.4146e-08	3.03532e-06	0	3.56056	3.5144	230.7	78.2394	62.6161
ENSG00000173156	RHOD	0.59483	2.53734e-07	2.19286e-05	543.538	483.049	558.789	854.008	794.024	748.154
ENSG00000173193	PARP14	0.70184	5.76195e-05	0.00191731	235.566	283.658	191.535	434.554	356.306	359.503
ENSG00000173272	MZT2A	-0.508139	3.8885e-07	3.1629e-05	1929.9	1832.5	1990.03	1556.17	1242.31	1242.61
ENSG00000173486	FKBP2	-0.614201	3.35528e-05	0.00124646	1041.7	900.821	1038.5	841.425	536.046	566.784
ENSG00000174010	KLHL15	0.655034	0.00215397	0.0293285	156.4	125.806	115.097	244.961	187.14	192.167
ENSG00000174428	GTF2IRD2B	0.826142	0.00360259	0.041913	124.541	92.5745	100.16	284.39	141.677	134.948
ENSG00000174871	CNIH2	-0.611964	0.000534698	0.0107501	286.733	326.385	349.683	249.995	190.312	187.848
ENSG00000175600	SUGCT	-1.07926	6.74716e-17	5.5979e-14	1188.45	1145.31	1375.01	695.455	486.353	571.102
ENSG00000176171	BNIP3	-0.545796	1.81361e-13	8.68092e-11	9580.95	9005.84	10791.8	6764.95	6506.56	6857.54
ENSG00000176340	COX8A	-0.523406	0.000462053	0.00950454	1209.69	913.877	1072.77	936.221	585.738	699.573
ENSG00000176383	B3GNT4	-1.93758	0.000968591	0.016507	34.7556	28.4845	29.8724	9.22799	5.28645	9.71629
ENSG00000176485	PLA2G16	0.749061	0.00446958	0.0493929	70.4766	87.8271	70.2879	120.803	155.421	106.879
ENSG00000177409	SAMD9L	1.06836	1.14487e-06	7.70154e-05	106.198	123.433	111.582	269.289	176.567	267.738
ENSG00000177875	C12orf68	-1.10881	3.05263e-07	2.56689e-05	211.43	239.744	340.018	130.031	123.703	113.357
ENSG00000178531	CTXN1	-0.829263	4.32047e-09	6.80099e-07	586.017	633.78	657.192	417.776	311.9	323.876
ENSG00000178773	CPNE7	0.802555	6.24021e-09	9.03016e-07	320.524	315.703	275.002	569.618	489.525	526.839
ENSG00000179403	VWA1	-0.609158	0.000134836	0.00361646	517.472	447.444	597.448	399.32	281.239	343.309
ENSG00000179546	HTR1D	1.15784	4.70231e-07	3.7513e-05	178.605	109.19	97.5245	242.444	291.812	327.115
ENSG00000179772	FOXS1	1.96959	0.000533415	0.0107417	12.5506	7.12112	7.90739	45.301	39.1197	23.7509
ENSG00000179967	PPP1R14BP3	-0.547876	0.00326308	0.0393105	343.694	485.423	453.357	265.095	236.833	375.697
ENSG00000180673	EXOC5P1	-1.73414	0.00415934	0.0466754	48.2716	28.4845	23.7222	5.03345	16.9166	8.6367
ENSG00000180730	SHISA2	0.744086	4.34322e-05	0.00151404	166.054	236.184	207.349	312.074	396.483	310.921
ENSG00000181019	NQO1	0.586578	7.2738e-11	1.81045e-08	1443.32	1247.38	1435.63	2051.13	1952.81	2199.12
ENSG00000181751	C5orf30	-0.797982	1.3353e-15	9.77519e-13	1499.32	1618.87	1829.24	923.638	912.44	1011.57
ENSG00000182179	UBA7	1.11456	2.47823e-05	0.00100131	86.8889	59.3427	70.2879	179.526	118.416	171.654
ENSG00000182511	FES	1.48958	0.000868291	0.0153058	26.0667	10.6817	21.0864	65.4348	43.3489	55.059
ENSG00000182518	FAM104B	-0.846075	2.65899e-05	0.00104719	228.807	197.018	251.279	117.447	141.677	118.755
ENSG00000182585	EPGN	1.16401	0.000315065	0.00706483	43.4445	60.5295	29.8724	106.541	94.0987	96.0833
ENSG00000182636	NDN	-0.525572	1.61736e-05	0.000691684	689.319	650.395	790.739	523.479	484.238	472.86
ENSG00000183160	TMEM119	2.29603	6.0549e-08	6.72797e-06	16.4124	11.8685	23.7222	104.863	50.7499	102.561
ENSG00000183506	PI4KAP2	-0.517651	0.000129767	0.00353382	555.124	542.392	646.649	411.065	360.536	448.029
ENSG00000183691	NOG	-0.744678	1.51092e-10	3.57526e-08	2364.34	2289.44	3105.85	1748.28	1391.39	1490.91
ENSG00000183696	UPP1	0.706614	0.00437889	0.0486565	86.8889	86.6403	72.9237	152.681	117.359	130.63
ENSG00000183775	KCTD16	-0.746019	0.00166193	0.024247	139.988	137.675	169.57	95.6355	77.1821	93.9242
ENSG00000183856	IQGAP3	-2.25524	0.000345742	0.0075487	60.8222	20.1765	36.0226	13.4225	3.17187	7.55712
ENSG00000184916	JAG2	-0.609028	0.000940151	0.016116	285.768	321.637	371.647	254.189	213.572	172.734
ENSG00000184990	SIVA1	-0.50462	1.07841e-06	7.33376e-05	1462.63	1185.67	1469.9	970.616	991.737	943.56
ENSG00000185112	FAM43A	0.559852	0.000142811	0.00377695	299.284	272.976	289.938	477.339	394.369	398.368
ENSG00000185483	ROR1	0.728863	0.000151117	0.00395094	200.81	134.114	152.876	275.162	279.124	255.862
ENSG00000185745	IFIT1	1.70136	0.00135936	0.0208854	24.1358	13.0554	35.144	156.876	30.6614	48.5815
ENSG00000186395	KRT10	-0.52929	0.00105979	0.0176324	502.025	550.7	552.639	471.466	338.332	299.046
ENSG00000186470	BTN3A2	0.655154	0.00302312	0.0372133	111.025	119.872	127.397	201.338	215.687	146.824
ENSG00000187134	AKR1C1	2.06252	0.000560451	0.0111955	12.5506	16.6159	1.7572	41.9454	49.6926	34.5468
ENSG00000187840	EIF4EBP1	-0.615172	2.68606e-07	2.28959e-05	1534.07	1404.05	1800.25	1182.02	877.55	1033.17
ENSG00000187957	DNER	1.4815	4.15044e-37	1.72174e-33	647.805	543.579	474.444	1510.87	1661	1477.96
ENSG00000188313	PLSCR1	0.789366	0.00361446	0.0419217	88.8198	96.1351	127.397	255.867	136.39	146.824
ENSG00000188452	CERKL	0.606698	0.00378193	0.0434992	111.99	122.246	108.068	175.332	181.854	163.018
ENSG00000188517	COL25A1	1.97303	0.000958375	0.0163832	8.68889	16.6159	3.5144	46.9788	33.8332	29.1489
ENSG00000188677	PARVB	1.26227	5.24984e-05	0.00177267	47.3062	53.4084	32.5082	119.125	86.6977	111.198
ENSG00000188801	ZNF322P1	1.95355	0.000713302	0.0133289	13.5161	27.2976	7.90739	19.2949	106.786	60.4569
ENSG00000189060	H1F0	0.610064	4.86491e-06	0.000259845	546.435	572.063	557.032	1036.05	774.993	741.677
ENSG00000189275	AL450307.1	-1.02258	0.00123578	0.0196416	721.178	798.752	910.229	308.718	311.9	576.5
ENSG00000196123	KIAA0895L	-0.686992	1.10002e-06	7.4401e-05	420.929	417.772	450.721	275.162	253.749	272.056
ENSG00000196352	CD55	0.765812	1.91461e-05	0.000804975	297.353	309.769	193.292	404.354	448.291	505.247
ENSG00000196549	MME	0.580531	1.50615e-08	2.01549e-06	2322.83	2072.25	1673.73	2893.39	3087.28	3091.94
ENSG00000196569	LAMA2	1.05804	0.00120642	0.0193228	42.479	35.6056	34.2654	78.0184	78.2394	77.7303
ENSG00000196611	MMP1	1.16548	3.16596e-29	6.56672e-26	1025.29	887.766	839.062	2193.74	1828.05	2149.46
ENSG00000197461	PDGFA	0.807615	0.000267904	0.00630825	144.815	91.3877	131.79	209.727	190.312	247.226
ENSG00000197747	S100A10	-0.675048	9.0692e-17	7.05413e-14	6741.61	6270.14	7439.1	4451.25	3900.34	4458.7
ENSG00000198624	CCDC69	-0.846302	0.000305298	0.00693327	149.642	160.225	167.812	102.347	72.9529	89.6058
ENSG00000198931	APRT	-0.567103	5.26459e-09	7.89371e-07	3126.07	2806.91	3549.54	2302.8	1916.87	2181.85
ENSG00000204128	C2orf72	-1.60369	0.000486227	0.00996885	46.3408	48.661	74.6809	28.5229	13.7448	12.9551
ENSG00000204219	TCEA3	1.25081	5.30222e-06	0.000273832	62.7531	58.1558	43.0514	134.225	115.245	139.267
ENSG00000204764	RANBP17	0.786171	0.000730039	0.0135198	83.0272	125.806	96.6459	153.52	188.197	183.53
ENSG00000204941	PSG5	-0.780126	7.13033e-05	0.00225794	207.568	236.184	222.286	140.937	113.13	132.789
ENSG00000205593	DENND6B	-0.759444	0.00102883	0.0173024	180.536	257.547	274.123	177.848	134.276	106.879
ENSG00000205978	NYNRIN	0.652728	1.41338e-07	1.38501e-05	569.605	714.486	676.521	1178.67	964.248	933.844
ENSG00000211448	DIO2	1.54151	0.000622829	0.0121632	10.6198	28.4845	17.572	52.0123	61.3228	49.661
ENSG00000211772	TRBC2	-1.09242	0.000216582	0.00535857	114.886	143.609	202.956	90.602	47.578	77.7303
ENSG00000213859	KCTD11	-0.692331	1.48569e-06	9.78278e-05	960.605	944.735	1319.66	781.862	569.879	643.434
ENSG00000213866	YBX1P10	-0.58208	0.00291872	0.0362871	215.291	239.744	239.858	177.848	158.593	126.312
ENSG00000214193	SH3D21	-0.726761	3.34302e-05	0.00124562	447.961	502.039	728.359	385.898	312.958	315.24
ENSG00000216775	RP1-152L7.5	0.52444	5.3483e-06	0.000274748	717.316	574.437	626.441	942.094	967.419	851.795
ENSG00000220472	RP11-69L16.5	-0.765472	0.00137406	0.0210334	172.812	221.942	187.142	151.003	100.442	88.5262
ENSG00000221955	SLC12A8	0.570875	0.00325355	0.0392349	161.227	216.007	167.812	264.256	315.072	227.793
ENSG00000221963	APOL6	1.13835	0.002405	0.0316053	18.3432	42.7267	44.8086	83.8908	70.8384	77.7303
ENSG00000223485	RP11-417E7.1	-0.764639	1.12485e-10	2.74485e-08	776.208	802.313	838.184	526.834	428.202	465.302
ENSG00000223638	RFPL4A	-1.01781	0.00119736	0.0192522	86.8889	81.8929	123.004	49.4956	56.0363	38.8652
ENSG00000225663	FAM195B	-0.579358	0.00294452	0.0364622	462.442	424.893	397.127	393.448	211.458	251.544
ENSG00000226415	TPI1P1	-0.612758	0.0021238	0.028981	367.83	280.097	444.571	296.134	192.427	225.634
ENSG00000226742	HSBP1L1	1.06071	7.03158e-05	0.00224379	55.0296	60.5295	57.109	109.058	120.531	130.63
ENSG00000227533	SLC2A1-AS1	-1.20137	0.00238579	0.0314412	52.1333	67.6506	56.2304	31.0396	19.0312	25.9101
ENSG00000228223	HCG11	0.745489	0.00130445	0.0203666	109.094	135.301	91.3743	196.304	212.515	151.142
ENSG00000230409	TCEA1P2	-0.973526	0.000382958	0.0081748	297.353	148.357	278.516	86.4075	117.359	167.336
ENSG00000230630	DNM3OS	0.930214	0.000146877	0.00385628	79.1655	81.8929	115.975	173.654	146.963	209.44
ENSG00000234764	AC008132.12	1.76397	0.000320129	0.00715262	25.1012	13.0554	8.78599	63.757	37.0051	58.2978
ENSG00000235217	TSPY26P	1.14489	1.12918e-05	0.000520466	67.5803	67.6506	64.1377	182.882	127.932	128.471
ENSG00000236609	ZNF853	0.568464	3.62253e-06	0.000205856	443.133	456.938	444.571	729.011	662.92	599.171
ENSG00000237846	RP11-216M21.1	-1.06512	0.00159703	0.0236326	97.5087	65.2769	76.4381	32.7174	43.3489	38.8652
ENSG00000238178	RP11-431J24.2	-0.817293	0.00348498	0.0411785	95.5778	160.225	204.714	86.4075	88.8123	86.367
ENSG00000239779	WBP1	-0.603154	0.00414978	0.0466102	216.257	175.654	188.899	141.775	133.218	106.879
ENSG00000240476	LINC00973	-0.634254	0.00244166	0.031973	168.951	174.467	193.292	112.414	125.817	107.959
ENSG00000243199	RP11-408P14.1	-0.527496	0.00236639	0.0313729	463.408	322.824	374.283	312.074	250.578	241.828
ENSG00000243449	C4orf48	-0.515728	6.83139e-06	0.000338461	1000.19	944.735	1220.37	744.95	709.441	762.189
ENSG00000244187	TMEM141	-0.557314	0.00182444	0.0260874	270.321	230.249	247.765	180.365	159.651	168.416
ENSG00000244459	RP11-1398P2.1	-1.23346	0.0035776	0.0417782	40.5482	67.6506	47.4444	20.1338	23.2604	22.6713
ENSG00000247095	MIR210HG	-0.540649	0.000906533	0.015691	601.464	543.579	762.624	438.749	346.791	527.919
ENSG00000259207	ITGB3	0.579018	0.00251833	0.0326465	217.222	182.775	168.691	343.113	246.348	258.022
ENSG00000260549	MT1L	-1.01674	1.2933e-08	1.75225e-06	358.175	314.516	369.89	193.788	137.448	183.53
ENSG00000260920	RP1-228H13.5	1.84683	0.00163652	0.0240061	8.68889	7.12112	9.66459	29.3618	39.1197	23.7509
ENSG00000262814	MRPL12	-0.733042	0.00268145	0.0341213	201.775	134.114	185.384	124.158	82.4685	106.879
ENSG00000267279	RP11-879F14.2	-0.631257	2.91509e-05	0.0011208	376.519	396.409	477.079	268.451	265.38	274.215
ENSG00000270504	RP11-420L9.5	-0.517161	0.00146808	0.0220922	391	451.004	411.184	354.019	246.348	272.056
